# Supplementary material for: Bis(μ-pyridazine-3-carboxyl­ato-κ2 O:O′)bis­[aqua­dioxido(pyridazine-3-carboxyl­ato-κ2 N 2,O)uranium(VI)] dihydrate
Source: Acta Crystallogr Sect E Struct Rep Online. 2008 Dec 17;65(Pt 1):m94. doi: 10.1107/S1600536808042219 (PMC2967926; doi:10.1107/S1600536808042219)
Supplement: Supplementary file 1 [file e-65-00m94-sup1.cif]

##############################################################################
###                                                                        ###
###        Electronic paper (Acta Crystallographica Section E)             ###
###                                                                        ###
##############################################################################
#                                                                            #
# This CIF contains the data in a paper accepted for publication in Acta     #
# Crystallographica Section E. It conforms to the requirements of Notes      #
# for Authors for Section E, and has been peer reviewed under the auspices   #
# of the IUCr Commission on Journals.                                        #
#                                                                            #
# Full details of the Crystallographic Information File format               #
# are given in the paper "The Crystallographic Information File (CIF):       #
# a New Standard Archive File for Crystallography" by S. R. Hall, F. H.      #
# Allen and I. D. Brown [Acta Cryst. (1991), A47, 655-685].                  #
#                                                                            #
# The current version of the core CIF dictionary is obtainable from          #
# ftp://ftp.iucr.org/pub/cif_core.dic. The current version number is 2.4.    #
#                                                                            #
# Software is freely available for graphical display of the structure(s) in  #
# this CIF.  For information consult the CIF home page http://www.iucr.org/  #
# cif/home.html                                                              #
#                                                                            #
# This file may be used for bona fide research purposes within the           #
# scientific community so long as proper attribution is given to the journal # 
# article from which it was obtained.                                        #
#                                                                            #
##############################################################################
                                             
data_I
_audit_creation_method     SHELXL97
_chemical_name_systematic
;
Bis(\m-pyridazine-3-carboxylato-\k^2^O:O')bis[aquadioxido(pyridazine-3-
carboxylato-\k^2^N^2^,O)uranium(VI)] dihydrate
;
_chemical_name_common     'Uranium pyridazinate dihydrate'
_chemical_formula_moiety     'C20 H16 N8 O14 U2, 2(H2 O)'
_chemical_formula_sum     'C20 H20 N8 O16 U2'
_chemical_formula_iupac     '[U2 (C5 H3 N2 O2)4 O4 (H2 O)2], 2H2 O'
_chemical_formula_weight     1104.50
_chemical_melting_point     ?
_symmetry_cell_setting     'Monoclinic'
_symmetry_space_group_name_H-M     'C 2/c'
_symmetry_space_group_name_Hall     '-C 2yc'
loop_
    _symmetry_equiv_pos_as_xyz
    'x, y, z'
    '-x, y, -z+1/2'
    'x+1/2, y+1/2, z'
    '-x+1/2, y+1/2, -z+1/2'
    '-x, -y, -z'
    'x, -y, z-1/2'
    '-x+1/2, -y+1/2, -z'
    'x+1/2, -y+1/2, z-1/2'
_cell_length_a     25.660(5)
_cell_length_b     6.8330(14)
_cell_length_c     16.673(3)
_cell_angle_alpha     90.00
_cell_angle_beta     96.73(3)
_cell_angle_gamma     90.00
_cell_volume     2903.2(10)
_cell_formula_units_Z     4
_cell_measurement_reflns_used     25
_cell_measurement_theta_min     6
_cell_measurement_theta_max     15
_cell_measurement_temperature     293(2)
_exptl_crystal_description     'Block'
_exptl_crystal_colour     'Light green'
_exptl_crystal_size_max     0.187
_exptl_crystal_size_mid     0.115
_exptl_crystal_size_min     0.071
_exptl_crystal_density_diffrn     2.527
_exptl_crystal_density_meas     ?
_exptl_crystal_density_method     'Not measured'
_exptl_crystal_F_000     2032
_exptl_absorpt_coefficient_mu     11.232
_exptl_absorpt_correction_type     'Analytical'
_exptl_absorpt_process_details     '(CrysAlis RED; Oxford Diffraction, 2008)'
_exptl_absorpt_correction_T_min     0.23410
_exptl_absorpt_correction_T_max     0.47019
_diffrn_ambient_temperature     293(2)
_diffrn_radiation_type     MoK\a
_diffrn_radiation_wavelength     0.71073
_diffrn_radiation_source     'Fine--focus sealed tube'
_diffrn_radiation_monochromator     'Graphite'
_diffrn_measurement_device_type     'Kuma KM-4 four-circle'
_diffrn_measurement_method     '\w/2\q profile'
_diffrn_reflns_number     4406
_diffrn_reflns_av_R_equivalents     0.0251
_diffrn_reflns_av_sigmaI/netI     0.0516
_diffrn_reflns_theta_min     1.60
_diffrn_reflns_theta_max     30.07
_diffrn_reflns_theta_full     30.07
_diffrn_measured_fraction_theta_max     0.999
_diffrn_measured_fraction_theta_full     0.999
_diffrn_reflns_limit_h_min     -36
_diffrn_reflns_limit_h_max     35
_diffrn_reflns_limit_k_min     -9
_diffrn_reflns_limit_k_max     0
_diffrn_reflns_limit_l_min     0
_diffrn_reflns_limit_l_max     23
_diffrn_standards_number     3
_diffrn_standards_interval_count     200
_diffrn_standards_interval_time     ?
_diffrn_standards_decay_%     1.02
_refine_special_details
;
 Refinement of <i>F</i>^2^ against ALL reflections. The weighted
 <i>R</i>--factor <i>wR</i> and goodness of fit <i>S</i> are based on
 <i>F</i>^2^, conventional <i>R</i>--factors <i>R</i> are based on <i>F</i>,
 with <i>F</i> set to zero for negative <i>F</i>^2^. The threshold expression
 of <i>F</i>^2^ > \s(<i>F</i>^2^) is used only for calculating
 <i>R</i>--factors(gt) <i>etc</i>. and is not relevant to the choice of
 reflections for refinement. <i>R</i>--factors based on <i>F</i>^2^ are
 statistically about twice as large as those based on <i>F</i>, and
 <i>R</i>--factors based on ALL data will be even larger.
;
_reflns_number_total     4266
_reflns_number_gt     2746
_reflns_threshold_expression     I>2\s(I)
_refine_ls_structure_factor_coef     Fsqd
_refine_ls_matrix_type     'Full'
_refine_ls_R_factor_all     0.0894
_refine_ls_R_factor_gt     0.0425
_refine_ls_wR_factor_gt     0.1110
_refine_ls_wR_factor_ref     0.1271
_refine_ls_goodness_of_fit_ref     1.009
_refine_ls_restrained_S_all     1.009
_refine_ls_number_reflns     4266
_refine_ls_number_parameters     220
_refine_ls_number_restraints     5
_refine_ls_hydrogen_treatment     'Mixed'
_refine_ls_weighting_scheme     'Calc'
_refine_ls_weighting_details
;
calc w=1/[\s^2^(Fo^2^)+(0.0893P)^2^], where P=(Fo^2^+2Fc^2^)/3
;
_atom_sites_solution_hydrogens     'Geom'
_atom_sites_solution_primary     'Direct'
_atom_sites_solution_secondary     'Difmap'
_refine_ls_shift/su_max     0.000
_refine_ls_shift/su_mean     0.000
_refine_diff_density_max     2.834
_refine_diff_density_min     -4.648
_refine_ls_extinction_method     'None'
_refine_ls_extinction_coef     ?
loop_
    _atom_type_symbol
    _atom_type_description
    _atom_type_scat_dispersion_real
    _atom_type_scat_dispersion_imag
    _atom_type_scat_source
    'C' 'C' 0.0033 0.0016
                         'International Tables Vol C Tables 4.2.6.8 and 6.1.1.4'
    'H' 'H' 0.0000 0.0000
                         'International Tables Vol C Tables 4.2.6.8 and 6.1.1.4'
    'N' 'N' 0.0061 0.0033
                         'International Tables Vol C Tables 4.2.6.8 and 6.1.1.4'
    'O' 'O' 0.0106 0.0060
                         'International Tables Vol C Tables 4.2.6.8 and 6.1.1.4'
    'U' 'U' -9.6767 9.6646
                         'International Tables Vol C Tables 4.2.6.8 and 6.1.1.4'
_computing_data_collection     'KM-4 Software (Kuma, 1996)'
_computing_cell_refinement     'KM-4 Software (Kuma, 1996)'
_computing_data_reduction     'DATAPROC (Kuma, 2001)'
_computing_structure_solution     'SHELXS97 (Sheldrick, 2008)'
_computing_structure_refinement     'SHELXL97 (Sheldrick, 2008)'
_computing_molecular_graphics     'SHELXTL (Sheldrick, 2008)'
_computing_publication_material     'SHELXTL (Sheldrick, 2008)'
loop_
    _atom_site_type_symbol
    _atom_site_label
    _atom_site_fract_x
    _atom_site_fract_y
    _atom_site_fract_z
    _atom_site_U_iso_or_equiv
    _atom_site_adp_type
    _atom_site_calc_flag
    _atom_site_refinement_flags
    _atom_site_occupancy
    _atom_site_disorder_assembly
    _atom_site_disorder_group
    U U1 0.388813(9) 0.70410(6) 0.214716(15) 0.02772(11) Uani d . 1 . .
    O O11 0.4687(2) 0.7142(12) 0.1613(4) 0.0436(16) Uani d . 1 . .
    O O21 0.3379(2) 0.7086(11) 0.3224(3) 0.0425(16) Uani d . 1 . .
    C C14 0.5457(4) 0.7835(16) -0.0802(6) 0.044(2) Uani d . 1 . .
    H H14 0.5740 0.8037 -0.1092 0.052 Uiso calc R 1 . .
    C C16 0.5070(3) 0.7471(11) 0.0398(5) 0.0267(16) Uani d . 1 . .
    O O12 0.5529(2) 0.7589(12) 0.1677(4) 0.0483(19) Uani d . 1 . .
    N N21 0.2881(3) 0.6906(12) 0.1781(4) 0.0365(17) Uani d . 1 . .
    N N11 0.4595(3) 0.7245(12) -0.0016(4) 0.0345(15) Uani d . 1 . .
    C C26 0.2583(3) 0.6998(13) 0.2373(5) 0.0289(15) Uani d . 1 . .
    N N12 0.4535(3) 0.7342(14) -0.0813(4) 0.0423(19) Uani d . 1 . .
    O O1 0.3944(2) 0.4495(11) 0.2272(4) 0.0420(15) Uani d . 1 . .
    C C15 0.5519(3) 0.7755(15) 0.0024(5) 0.0380(19) Uani d . 1 . .
    H H15 0.5847 0.7884 0.0321 0.046 Uiso calc R 1 . .
    C C17 0.5096(3) 0.7400(12) 0.1300(5) 0.0274(16) Uani d . 1 . .
    C C13 0.4960(5) 0.7605(15) -0.1178(5) 0.046(2) Uani d . 1 . .
    H H13 0.4916 0.7636 -0.1739 0.056 Uiso calc R 1 . .
    O O3 0.3712(2) 0.6478(13) 0.0725(4) 0.0480(19) Uani d D 1 . .
    H H32 0.361(5) 0.537(8) 0.060(8) 0.072 Uiso d D 1 . .
    H H31 0.398(3) 0.655(19) 0.050(7) 0.072 Uiso d D 1 . .
    O O22 0.2641(2) 0.7074(12) 0.3803(4) 0.0478(17) Uani d . 1 . .
    O O2 0.3827(3) 0.9573(12) 0.1990(4) 0.0501(17) Uani d . 1 . .
    N N22 0.2650(3) 0.6893(14) 0.0999(4) 0.046(2) Uani d . 1 . .
    C C27 0.2882(3) 0.7068(14) 0.3202(5) 0.0313(15) Uani d . 1 . .
    C C25 0.2035(3) 0.7050(14) 0.2253(6) 0.0371(18) Uani d . 1 . .
    H H25 0.1833 0.7094 0.2681 0.045 Uiso calc R 1 . .
    C C23 0.2131(4) 0.6890(16) 0.0858(6) 0.045(2) Uani d . 1 . .
    H H23 0.1976 0.6786 0.0327 0.054 Uiso calc R 1 . .
    C C24 0.1812(3) 0.7034(18) 0.1457(7) 0.051(3) Uani d . 1 . .
    H H24 0.1450 0.7118 0.1331 0.061 Uiso calc R 1 . .
    O O4 0.3251(3) 0.6999(15) 0.5313(5) 0.058(2) Uani d D 1 . .
    H H42 0.311(5) 0.75(2) 0.567(5) 0.086 Uiso d D 1 . .
    H H41 0.306(5) 0.71(2) 0.488(4) 0.086 Uiso d D 1 . .
loop_
    _atom_site_aniso_label
    _atom_site_aniso_U_11
    _atom_site_aniso_U_22
    _atom_site_aniso_U_33
    _atom_site_aniso_U_12
    _atom_site_aniso_U_13
    _atom_site_aniso_U_23
    U1 0.01643(13) 0.04731(19) 0.02056(14) 0.00034(12) 0.00697(8) 0.00059(13)
    O11 0.022(3) 0.087(5) 0.023(3) -0.010(3) 0.007(2) -0.006(3)
    O21 0.027(3) 0.082(5) 0.020(2) -0.001(3) 0.010(2) 0.001(3)
    C14 0.048(5) 0.054(5) 0.033(4) -0.009(4) 0.025(4) -0.002(4)
    C16 0.024(3) 0.033(5) 0.025(3) 0.001(2) 0.007(3) -0.003(3)
    O12 0.022(3) 0.100(6) 0.024(3) 0.000(3) 0.002(2) 0.012(3)
    N21 0.021(3) 0.065(5) 0.025(3) 0.001(3) 0.008(2) 0.003(3)
    N11 0.029(3) 0.054(5) 0.021(3) -0.002(3) 0.005(2) 0.002(3)
    C26 0.019(3) 0.040(4) 0.029(3) 0.004(3) 0.008(2) 0.004(3)
    N12 0.045(4) 0.060(6) 0.021(3) -0.003(4) 0.002(3) -0.003(3)
    O1 0.039(3) 0.049(4) 0.040(3) 0.003(3) 0.014(3) 0.006(3)
    C15 0.026(4) 0.060(6) 0.030(4) -0.002(4) 0.013(3) 0.005(4)
    C17 0.023(3) 0.038(5) 0.023(3) 0.005(3) 0.009(3) 0.005(3)
    C13 0.064(6) 0.056(7) 0.021(4) -0.007(5) 0.010(4) 0.000(4)
    O3 0.021(3) 0.094(6) 0.030(3) -0.003(3) 0.009(2) 0.000(3)
    O22 0.030(3) 0.088(5) 0.027(3) 0.010(3) 0.015(2) 0.002(3)
    O2 0.057(4) 0.047(4) 0.048(4) -0.003(3) 0.014(3) 0.006(3)
    N22 0.027(3) 0.088(7) 0.024(3) 0.001(3) 0.003(3) 0.005(4)
    C27 0.022(3) 0.041(4) 0.033(4) 0.007(3) 0.011(3) 0.006(4)
    C25 0.021(3) 0.046(5) 0.046(5) -0.003(3) 0.013(3) 0.004(4)
    C23 0.032(4) 0.069(7) 0.034(4) 0.000(4) -0.004(3) 0.010(4)
    C24 0.014(3) 0.074(7) 0.064(7) 0.000(4) -0.003(3) 0.010(6)
    O4 0.041(4) 0.100(7) 0.033(3) 0.012(4) 0.010(3) 0.008(4)
_geom_special_details
;
 All s.u.'s (except the s.u. in the dihedral angle between two l.s. planes)
 are estimated using the full covariance matrix. The cell s.u.'s are taken
 into account individually in the estimation of s.u.'s in distances, angles
 and torsion angles; correlations between s.u.'s in cell parameters are only
 used when they are defined by crystal symmetry. An approximate (isotropic)
 treatment of cell s.u.'s is used for estimating s.u.'s involving l.s. planes.
;
loop_
    _geom_bond_atom_site_label_1
    _geom_bond_atom_site_label_2
    _geom_bond_site_symmetry_2
    _geom_bond_distance
    _geom_bond_publ_flag
    U1 O2 . 1.754(8) ?
    U1 O1 . 1.756(8) ?
    U1 O11 . 2.331(6) ?
    U1 O21 . 2.342(5) ?
    U1 O12 2_655 2.352(6) ?
    U1 O3 . 2.393(6) ?
    U1 N21 . 2.588(7) ?
    O11 C17 . 1.236(9) ?
    O21 C27 . 1.272(9) ?
    C14 C13 . 1.362(15) ?
    C14 C15 . 1.369(12) ?
    C14 H14 . 0.9300 ?
    C16 N11 . 1.338(10) ?
    C16 C15 . 1.385(10) ?
    C16 C17 . 1.500(11) ?
    O12 C17 . 1.218(9) ?
    O12 U1 2_655 2.352(6) ?
    N21 C26 . 1.317(9) ?
    N21 N22 . 1.367(10) ?
    N11 N12 . 1.321(10) ?
    C26 C25 . 1.399(10) ?
    C26 C27 . 1.501(11) ?
    N12 C13 . 1.322(13) ?
    C15 H15 . 0.9300 ?
    C13 H13 . 0.9300 ?
    O3 H32 . 0.82(6) ?
    O3 H31 . 0.82(9) ?
    O22 C27 . 1.237(9) ?
    N22 C23 . 1.326(11) ?
    C25 C24 . 1.382(15) ?
    C25 H25 . 0.9300 ?
    C23 C24 . 1.368(15) ?
    C23 H23 . 0.9300 ?
    C24 H24 . 0.9300 ?
    O4 H42 . 0.81(11) ?
    O4 H41 . 0.83(8) ?
loop_
    _geom_angle_atom_site_label_1
    _geom_angle_atom_site_label_2
    _geom_angle_atom_site_label_3
    _geom_angle_site_symmetry_1
    _geom_angle_site_symmetry_3
    _geom_angle
    _geom_angle_publ_flag
    O2 U1 O1 . . 178.2(3) ?
    O2 U1 O11 . . 88.9(3) ?
    O1 U1 O11 . . 90.7(3) ?
    O2 U1 O21 . . 93.1(3) ?
    O1 U1 O21 . . 88.1(3) ?
    O11 U1 O21 . . 152.6(2) ?
    O2 U1 O12 . 2_655 90.3(3) ?
    O1 U1 O12 . 2_655 91.4(3) ?
    O11 U1 O12 . 2_655 79.1(2) ?
    O21 U1 O12 . 2_655 73.5(2) ?
    O2 U1 O3 . . 90.4(3) ?
    O1 U1 O3 . . 87.8(3) ?
    O11 U1 O3 . . 72.4(2) ?
    O21 U1 O3 . . 134.8(2) ?
    O12 U1 O3 2_655 . 151.5(2) ?
    O2 U1 N21 . . 86.0(3) ?
    O1 U1 N21 . . 93.3(3) ?
    O11 U1 N21 . . 144.2(2) ?
    O21 U1 N21 . . 63.2(2) ?
    O12 U1 N21 2_655 . 136.3(2) ?
    O3 U1 N21 . . 72.1(2) ?
    C17 O11 U1 . . 173.0(7) ?
    C27 O21 U1 . . 128.7(5) ?
    C13 C14 C15 . . 116.8(8) ?
    C13 C14 H14 . . 121.6 ?
    C15 C14 H14 . . 121.6 ?
    N11 C16 C15 . . 122.6(8) ?
    N11 C16 C17 . . 116.3(7) ?
    C15 C16 C17 . . 121.0(7) ?
    C17 O12 U1 . 2_655 150.0(6) ?
    C26 N21 N22 . . 119.4(7) ?
    C26 N21 U1 . . 118.2(5) ?
    N22 N21 U1 . . 122.2(5) ?
    N12 N11 C16 . . 120.3(7) ?
    N21 C26 C25 . . 123.8(8) ?
    N21 C26 C27 . . 114.4(6) ?
    C25 C26 C27 . . 121.8(7) ?
    N11 N12 C13 . . 117.6(8) ?
    C14 C15 C16 . . 117.0(8) ?
    C14 C15 H15 . . 121.5 ?
    C16 C15 H15 . . 121.5 ?
    O12 C17 O11 . . 124.4(7) ?
    O12 C17 C16 . . 116.3(7) ?
    O11 C17 C16 . . 119.2(7) ?
    N12 C13 C14 . . 125.6(8) ?
    N12 C13 H13 . . 117.2 ?
    C14 C13 H13 . . 117.2 ?
    U1 O3 H32 . . 115(9) ?
    U1 O3 H31 . . 112(9) ?
    H32 O3 H31 . . 101(10) ?
    C23 N22 N21 . . 118.8(7) ?
    O22 C27 O21 . . 124.7(8) ?
    O22 C27 C26 . . 119.8(7) ?
    O21 C27 C26 . . 115.4(6) ?
    C24 C25 C26 . . 115.6(8) ?
    C24 C25 H25 . . 122.2 ?
    C26 C25 H25 . . 122.2 ?
    N22 C23 C24 . . 123.1(9) ?
    N22 C23 H23 . . 118.5 ?
    C24 C23 H23 . . 118.5 ?
    C23 C24 C25 . . 119.1(8) ?
    C23 C24 H24 . . 120.4 ?
    C25 C24 H24 . . 120.4 ?
    H42 O4 H41 . . 110(12) ?
loop_
    _geom_hbond_atom_site_label_D
    _geom_hbond_atom_site_label_H
    _geom_hbond_atom_site_label_A
    _geom_hbond_site_symmetry_A
    _geom_hbond_distance_DH
    _geom_hbond_distance_HA
    _geom_hbond_distance_DA
    _geom_hbond_angle_DHA
    O4 H42 O22 7_566 0.81(11) 2.23(9) 2.933(9) 146(14)
    O4 H41 O22 . 0.83(8) 1.98(8) 2.803(10) 175(13)
    O3 H31 N11 . 0.82(9) 1.94(9) 2.754(9) 170(13)
    O3 H32 O4 6_565 0.82(6) 1.90(9) 2.707(12) 170(13)
data_global
_journal_date_recd_electronic     2008-11-06
_journal_date_accepted     2008-12-11
_journal_name_full     'Acta Crystallographica, Section E'
_journal_year     2009
_journal_volume     65
_journal_issue      1
_journal_page_first     m94
_journal_page_last     m94
_journal_paper_category     QM
_journal_coeditor_code     RK2117
_publ_contact_author_name     'Janusz Leciejewicz'
_publ_contact_author_address
;
 Institute of Nuclear Chemistry and Technology ul. Dorodna 16 03-195 Warszawa
 Poland
;
_publ_contact_author_email     'jlec@ichtj.waw.pl'
_publ_contact_author_fax     '48228111917'
_publ_contact_author_phone     '48225041230'
_publ_section_title
;\
Bis(\m-pyridazine-3-carboxylato-\k^2^<i>O</i>:<i>O</i>')\
bis[aquadioxido(pyridazine-3-carboxylato-\k^2^<i>N</i>^2^,<i>O</i>)\
uranium(VI)] dihydrate
;
loop_
    _publ_author_name
    _publ_author_address
    'Janusz Leciejewicz'
;
 Institute of Nuclear Chemistry and Technology
 ul. Dorodna 16
 03-195 Warszawa
 Poland
;
    'Wojciech Starosta'
;
 Institute of Nuclear Chemistry and Technology
 ul. Dorodna 16
 03-195 Warszawa
 Poland
;
