# Supplementary material for: Bis(μ-pyridazine-3-carboxyl­ato-κ2 O:O′)bis­[aqua­dioxido(pyridazine-3-carboxyl­ato-κ2 N 2,O)uranium(VI)] dihydrate
Source: Acta Crystallogr Sect E Struct Rep Online. 2008 Dec 17;65(Pt 1):m94. doi: 10.1107/S1600536808042219 (PMC2967926; doi:10.1107/S1600536808042219)
Supplement: Supplementary file 2 [file e-65-00m94-Isup2.hkl]

# 
# Unique observed reflections after correcting 
# for dispersion and merging Friedel opposites 
# 
data_I
_shelx_title ' Urazym1_shape11 in C2/c' 
_shelx_refln_list_code          3 
_shelx_F_calc_maximum     1031.62 
_exptl_crystal_F_000      2032.00 
_reflns_d_resolution_high  0.7092 
 
loop_ 
 _symmetry_equiv_pos_as_xyz 
 'x, y, z' 
 '-x, y, -z+1/2' 
 'x+1/2, y+1/2, z' 
 '-x+1/2, y+1/2, -z+1/2' 
 '-x, -y, -z' 
 'x, -y, z-1/2' 
 '-x+1/2, -y+1/2, -z' 
 'x+1/2, -y+1/2, z-1/2' 
 
_cell_length_a    25.6603 
_cell_length_b     6.8330 
_cell_length_c    16.6730 
_cell_angle_alpha  90.000 
_cell_angle_beta   96.735 
_cell_angle_gamma  90.000 
 
loop_ 
 _refln_index_h 
 _refln_index_k 
 _refln_index_l 
 _refln_F_meas 
 _refln_F_sigma 
 _refln_A_calc 
 _refln_B_calc 
   2   0   0    127.1130      0.7949    110.5637      0.0000 
   4   0   0    367.4102      0.9110   -330.3305      0.0000 
   6   0   0    276.9851      1.1744   -240.3671      0.0000 
   8   0   0    480.1481      3.1322    437.0012      0.0000 
  10   0   0    383.3092      1.4717    354.5175      0.0000 
  12   0   0    393.4750      3.0954   -359.2097      0.0000 
  14   0   0    524.1334      1.7501   -488.7047      0.0000 
  16   0   0     98.2262      2.0992     96.5251      0.0000 
  18   0   0    499.9860      2.0712    467.9738      0.0000 
  20   0   0     94.3719      2.4336     89.3322      0.0000 
  22   0   0    284.1010      5.2493   -266.4153      0.0000 
  24   0   0     84.3262      1.9179    -79.4112      0.0000 
  26   0   0    194.5288      4.4945    184.4125      0.0000 
  28   0   0    188.9292      3.6878    181.4902      0.0000 
  30   0   0    114.2137      2.2916   -108.4193      0.0000 
  32   0   0    200.7120      5.3201   -191.7577      0.0000 
  34   0   0     46.3159      7.3041     46.2691      0.0000 
   1   1   0    184.5968     13.2355    183.8976      0.0000 
   3   1   0    134.4295      1.4521   -126.0728      0.0000 
   5   1   0    154.2890      1.5605   -150.0417      0.0000 
   7   1   0     34.6919      1.5044     30.9960      0.0000 
   9   1   0    192.9725      1.7211    177.6760      0.0000 
  11   1   0      7.0674      7.7070      5.3802      0.0000 
  13   1   0    110.6938      2.3517    -98.2348      0.0000 
  15   1   0    112.7576      2.3838   -101.0801      0.0000 
  17   1   0     91.6946      2.1005     85.9482      0.0000 
  19   1   0     69.9688      2.2305     65.6363      0.0000 
  21   1   0     41.9364      3.3454    -38.3134      0.0000 
  23   1   0     83.2490      1.7296    -81.2643      0.0000 
  25   1   0      8.4668     11.7540     14.2125      0.0000 
  27   1   0     62.5969      2.2893     58.5359      0.0000 
  29   1   0     32.2803     14.9261     26.1487      0.0000 
  31   1   0     45.3415      3.6282    -46.7465      0.0000 
  33   1   0     17.1655     12.8338    -24.2136      0.0000 
  35   1   0     37.3209     12.1970     25.5358      0.0000 
   0   2   0   1050.0641      5.3598  -1029.8688      0.0000 
   2   2   0     99.7086      7.0443   -102.2891      0.0000 
   4   2   0     73.1736      2.6600     77.5939      0.0000 
   6   2   0    102.8317      2.3387    104.6790      0.0000 
   8   2   0    201.5199      2.5361   -199.6246      0.0000 
  10   2   0    186.9779      4.0636   -188.5034      0.0000 
  12   2   0    202.4621      2.2598    198.5737      0.0000 
  14   2   0    306.6761      2.1552    300.3771      0.0000 
  16   2   0     55.7060      1.8996    -55.1155      0.0000 
  18   2   0    332.0452      2.4118   -318.5733      0.0000 
  20   2   0     78.8404      1.8127    -78.0060      0.0000 
  22   2   0    183.0084      3.2635    179.4443      0.0000 
  24   2   0     54.9172      2.3558     53.8688      0.0000 
  26   2   0    141.6131      3.2118   -137.6690      0.0000 
  28   2   0    137.9950      3.1478   -131.6224      0.0000 
  30   2   0     86.1883      2.0736     83.3967      0.0000 
  32   2   0    147.6641      3.5750    145.4497      0.0000 
  34   2   0     41.6463      5.9932    -37.1482      0.0000 
   1   3   0    295.8836     15.9348   -304.4228      0.0000 
   3   3   0    211.8229      9.6585    217.0567      0.0000 
   5   3   0    260.0759      6.8297    267.7469      0.0000 
   7   3   0     80.4180      3.7418    -81.2434      0.0000 
   9   3   0    335.6717      2.8146   -332.5986      0.0000 
  11   3   0     18.5159     14.0904     15.9971      0.0000 
  13   3   0    225.0498      3.3654    221.2500      0.0000 
  15   3   0    163.0521      3.6303    161.2759      0.0000 
  17   3   0    210.5953      2.8931   -201.3627      0.0000 
  19   3   0    126.1775      2.6048   -122.7736      0.0000 
  21   3   0    119.2036      5.6580    113.9155      0.0000 
  23   3   0    168.7949      3.5253    164.8888      0.0000 
  25   3   0     60.6708      5.3780    -57.4788      0.0000 
  27   3   0    135.1149      4.1150   -131.9389      0.0000 
  29   3   0     35.0076     15.6255    -34.8199      0.0000 
  31   3   0    110.5752      2.5061    110.5112      0.0000 
  33   3   0     40.3542     24.7670     39.7739      0.0000 
   0   4   0    324.1506      3.0777    325.3690      0.0000 
   2   4   0    106.5610      7.2687    100.6043      0.0000 
   4   4   0     47.8930      1.8661    -47.0198      0.0000 
   6   4   0     32.5049      2.7576    -36.7909      0.0000 
   8   4   0     79.6832      2.1823     82.5399      0.0000 
  10   4   0     85.7004      1.7668     82.5708      0.0000 
  12   4   0     64.1613      2.4566    -66.5857      0.0000 
  14   4   0    113.5931      3.9305   -116.6638      0.0000 
  16   4   0     23.6445      9.2520     23.7339      0.0000 
  18   4   0    140.5878      4.6814    137.1378      0.0000 
  20   4   0     50.8959      4.2023     53.1420      0.0000 
  22   4   0     61.1972      2.3912    -60.4765      0.0000 
  24   4   0     35.0993     13.6903    -21.6842      0.0000 
  26   4   0     61.9004      2.6401     59.8317      0.0000 
  28   4   0     52.1548      3.7426     48.9823      0.0000 
  30   4   0     15.9324     20.9493    -31.7452      0.0000 
  32   4   0     64.8781     10.6552    -60.2268      0.0000 
   1   5   0    210.2854      3.3356    209.6073      0.0000 
   3   5   0    138.5942      6.6974   -135.8617      0.0000 
   5   5   0    200.4893     15.7111   -208.2435      0.0000 
   7   5   0     45.3034     12.4108     42.3122      0.0000 
   9   5   0    244.9866      6.5572    248.9462      0.0000 
  11   5   0     20.5639      7.6789     17.8045      0.0000 
  13   5   0    171.8643      7.1091   -175.9288      0.0000 
  15   5   0    133.7230      5.9189   -139.2602      0.0000 
  17   5   0    157.8852     13.8990    150.6295      0.0000 
  19   5   0    122.4118      3.5753    124.4197      0.0000 
  21   5   0     87.9946      2.1950    -87.4985      0.0000 
  23   5   0    148.6254      5.0484   -148.5064      0.0000 
  25   5   0     33.8632     17.2382     39.9715      0.0000 
  27   5   0    124.5689      3.2087    123.9751      0.0000 
  29   5   0     27.6136     21.1240     35.1534      0.0000 
   0   6   0      0.0000     20.4369      4.1800      0.0000 
   2   6   0     49.5665      2.6449    -50.7895      0.0000 
   4   6   0     48.9921      5.4770    -47.6213      0.0000 
   6   6   0      5.5327     17.2923    -32.5837      0.0000 
   8   6   0     15.2649     17.4211     19.1169      0.0000 
  10   6   0      0.0000     17.6711     18.7761      0.0000 
  12   6   0     16.9921     21.2842    -19.7230      0.0000 
  14   6   0     18.1305     18.3398    -23.8628      0.0000 
  16   6   0      0.0000     18.5774     -5.2878      0.0000 
  18   6   0     13.5577     19.1095      3.8573      0.0000 
  20   6   0     30.4927     17.6681    -17.2231      0.0000 
  22   6   0      0.0000     20.6241    -31.2050      0.0000 
  24   6   0      0.0000     20.6103     -9.8056      0.0000 
  26   6   0      0.0000     25.7776      4.3762      0.0000 
  28   6   0      0.0000     21.9238     14.3228      0.0000 
   1   7   0    102.0108      2.2453    -97.8293      0.0000 
   3   7   0     64.2652      2.5551     59.8074      0.0000 
   5   7   0    100.2156     14.5653    103.4027      0.0000 
   7   7   0     28.3789      7.0653    -19.3813      0.0000 
   9   7   0    126.1580      2.7959   -121.3159      0.0000 
  11   7   0      0.0000     19.3109    -14.3842      0.0000 
  13   7   0     89.6526      2.0605     88.5375      0.0000 
  15   7   0     67.2961      5.2807     66.4623      0.0000 
  17   7   0     71.6748      3.7663    -71.2789      0.0000 
  19   7   0     69.3357      2.8700    -67.2110      0.0000 
  21   7   0     45.6690      5.7190     42.9178      0.0000 
  23   7   0     74.6297      2.8754     74.4787      0.0000 
   0   8   0     72.4412      3.6075    -69.5335      0.0000 
   2   8   0      0.0000     30.6405     17.7104      0.0000 
   4   8   0     72.5883      2.8309     64.8778      0.0000 
   6   8   0     40.2749     15.1830     44.7493      0.0000 
   8   8   0     40.0714      5.9910    -41.1678      0.0000 
  10   8   0     46.1552      4.0020    -43.4462      0.0000 
  12   8   0     42.1922      6.0934     36.6218      0.0000 
  14   8   0     48.3429     14.2045     56.6704      0.0000 
  16   8   0      0.0000     21.6844     -0.4164      0.0000 
  18   8   0     38.4311     18.0895    -42.5526      0.0000 
  20   8   0      0.0000     26.6416     -2.2671      0.0000 
   1   9   0      0.0000     21.8223     25.4026      0.0000 
   3   9   0     30.2910     21.9168    -14.1418      0.0000 
   5   9   0     32.4499     23.9219    -24.6349      0.0000 
   7   9   0     18.9836     21.8938      7.2125      0.0000 
   9   9   0     29.5793     22.2247     31.5599      0.0000 
  11   9   0     24.4984     26.7743      2.8364      0.0000 
 -35   1   1     89.8981      3.5171    -92.2706      0.0000 
 -33   1   1     93.9063      3.1874     88.1187      0.0000 
 -31   1   1    168.9047      5.5898    165.5491      0.0000 
 -29   1   1     86.6416      2.6196    -82.3978      0.0000 
 -27   1   1    190.2323      5.0888   -177.5532      0.0000 
 -25   1   1      0.0000     20.5077      9.3850      0.0000 
 -23   1   1    344.8646      3.7135    330.7319      0.0000 
 -21   1   1    165.4717      4.2533    154.4554      0.0000 
 -19   1   1    268.5471      3.3853   -250.2788      0.0000 
 -17   1   1    266.1750      3.1701   -246.1663      0.0000 
 -15   1   1    342.9871      2.7806    314.6435      0.0000 
 -13   1   1    377.3506      2.5088    349.5376      0.0000 
 -11   1   1    163.6430      2.8144   -152.7450      0.0000 
  -9   1   1    610.3824      2.0393   -580.1077      0.0000 
  -7   1   1     91.0375      2.4958     84.0453      0.0000 
  -5   1   1    503.5210      1.6808    489.8758      0.0000 
  -3   1   1    189.9815      1.7691    184.7093      0.0000 
  -1   1   1    603.3207      4.0607   -618.5010      0.0000 
   1   1   1    423.9209      1.8602   -417.0731      0.0000 
   3   1   1    352.0494      1.6280    376.3006      0.0000 
   5   1   1    429.8890      1.7310    431.6520      0.0000 
   7   1   1    243.4859      2.0775   -232.2892      0.0000 
   9   1   1    488.9469      2.1054   -471.9826      0.0000 
  11   1   1    253.4166      2.5301    232.5247      0.0000 
  13   1   1    309.0800      2.6978    301.7772      0.0000 
  15   1   1    185.7294      3.3650    168.1555      0.0000 
  17   1   1    359.1695      3.0428   -332.9703      0.0000 
  19   1   1    244.0661      3.5401   -229.6142      0.0000 
  21   1   1    177.3500      4.3731    169.0778      0.0000 
  23   1   1    212.2224      4.2961    206.3959      0.0000 
  25   1   1    144.3174      4.1752   -140.7500      0.0000 
  27   1   1    210.1944      5.1337   -207.8513      0.0000 
  29   1   1      0.0000     22.4829      4.7179      0.0000 
  31   1   1    175.8878      5.4632    174.0124      0.0000 
  33   1   1     35.8642      6.9912     41.5134      0.0000 
  35   1   1    117.6736      3.4216   -113.6937      0.0000 
 -34   2   1      0.0000     25.3318     -3.9590      0.0000 
 -32   2   1     85.5284      3.1836     81.8588      0.0000 
 -30   2   1     36.7519     20.5453     38.2299      0.0000 
 -28   2   1    106.5415      3.2623   -102.2785      0.0000 
 -26   2   1     83.7294      2.4801    -80.3608      0.0000 
 -24   2   1     79.5926      2.3880     74.1501      0.0000 
 -22   2   1    148.1869      4.5312    142.2334      0.0000 
 -20   2   1     34.9332      4.1202    -32.5517      0.0000 
 -18   2   1    166.3417      4.1515   -157.9182      0.0000 
 -16   2   1     25.3353     15.4785     18.4464      0.0000 
 -14   2   1    225.8951      3.2365    212.8776      0.0000 
 -12   2   1    112.4308      3.1211    105.2384      0.0000 
 -10   2   1    259.9387      2.7460   -251.3515      0.0000 
  -8   2   1    178.8660      2.7741   -174.6366      0.0000 
  -6   2   1    170.8339      2.6552    174.1768      0.0000 
  -4   2   1     33.4840      2.3500     35.0742      0.0000 
  -2   2   1      0.0000     13.5958    -13.4598      0.0000 
   0   2   1    406.9096      2.1547   -424.4815      0.0000 
   2   2   1    131.5845      3.5695    137.7833      0.0000 
   4   2   1    244.2117      2.3543    265.6833      0.0000 
   6   2   1     49.4581      1.7948     49.0487      0.0000 
   8   2   1    198.5472      2.7209   -196.5529      0.0000 
  10   2   1     61.1713      2.2556    -66.7181      0.0000 
  12   2   1    134.7288      3.6634    131.7254      0.0000 
  14   2   1    124.5792      3.7246    118.6422      0.0000 
  16   2   1     66.0747      2.2101    -61.9224      0.0000 
  18   2   1    164.5342      4.2295   -159.5433      0.0000 
  20   2   1      0.0000     19.1175     -3.8468      0.0000 
  22   2   1    160.6971      4.7674    149.5794      0.0000 
  24   2   1      0.0000     20.5430     15.5668      0.0000 
  26   2   1     91.8733      2.7541    -87.6802      0.0000 
  28   2   1     70.7630      3.1625    -70.2207      0.0000 
  30   2   1     31.2430     24.0224     57.7516      0.0000 
  32   2   1     79.2589      3.3470     78.4268      0.0000 
  34   2   1     40.5669      6.6520    -41.1851      0.0000 
 -33   3   1     56.9520      4.8273    -58.1120      0.0000 
 -31   3   1     94.4365      2.9291    -92.2005      0.0000 
 -29   3   1     60.5164      3.8799     56.5544      0.0000 
 -27   3   1     98.5769      4.1070     98.0313      0.0000 
 -25   3   1     25.4206     21.2707    -30.3355      0.0000 
 -23   3   1    190.1712      5.1077   -189.7546      0.0000 
 -21   3   1     71.0826      2.5286    -71.2882      0.0000 
 -19   3   1    135.8799      5.2290    140.1514      0.0000 
 -17   3   1    112.2334      3.4396    105.8228      0.0000 
 -15   3   1    182.5688      3.9752   -183.1720      0.0000 
 -13   3   1    157.6882      4.0332   -159.3457      0.0000 
 -11   3   1     96.9675      3.1944     92.7076      0.0000 
  -9   3   1    267.6443      3.0276    260.5298      0.0000 
  -7   3   1     31.6242      3.3651    -29.6094      0.0000 
  -5   3   1    228.1235      2.8617   -230.7780      0.0000 
  -3   3   1     88.7827      2.6840    -81.2750      0.0000 
  -1   3   1    250.4499      2.7083    253.0916      0.0000 
   1   3   1    237.8510      3.2832    236.3513      0.0000 
   3   3   1    141.2458      3.8910   -159.6670      0.0000 
   5   3   1    209.3749      3.1027   -234.0933      0.0000 
   7   3   1     74.1832      2.3466     72.8891      0.0000 
   9   3   1    249.2337      3.1761    256.3220      0.0000 
  11   3   1     58.9164      2.2002    -57.0131      0.0000 
  13   3   1    178.1985      4.0147   -184.1636      0.0000 
  15   3   1    106.7776      3.5234   -102.2653      0.0000 
  17   3   1    186.9064      4.3501    185.4628      0.0000 
  19   3   1    155.6420      4.9643    154.1058      0.0000 
  21   3   1     84.5872      2.7190    -84.0287      0.0000 
  23   3   1    127.4197      3.8282   -120.0346      0.0000 
  25   3   1     75.8935      2.8713     77.7722      0.0000 
  27   3   1    129.4403      3.7526    125.6917      0.0000 
  29   3   1      0.0000     23.8271     -0.5488      0.0000 
  31   3   1     96.9259      3.3430    -98.6667      0.0000 
  33   3   1      9.7741     25.3179    -25.3423      0.0000 
 -32   4   1    113.5019      3.9450   -114.0626      0.0000 
 -30   4   1     43.4756     20.5693    -42.7817      0.0000 
 -28   4   1    146.3944      4.4289    142.6114      0.0000 
 -26   4   1    103.3929      3.1624     99.1096      0.0000 
 -24   4   1    113.1718      3.5056   -109.3188      0.0000 
 -22   4   1    182.6797      5.1537   -181.8404      0.0000 
 -20   4   1     65.3044      2.9038     65.1111      0.0000 
 -18   4   1    216.3786      4.5633    211.5975      0.0000 
 -16   4   1     17.8919     19.5506    -35.4843      0.0000 
 -14   4   1    290.0620      3.9592   -286.1501      0.0000 
 -12   4   1    116.6219      3.8269   -113.2713      0.0000 
 -10   4   1    315.1820      3.5387    313.2592      0.0000 
  -8   4   1    226.4484      3.6231    224.5674      0.0000 
  -6   4   1    211.6608      3.6225   -219.3560      0.0000 
  -4   4   1    161.4848      3.8765   -164.4724      0.0000 
  -2   4   1     63.7530      2.7501     68.0467      0.0000 
   0   4   1    450.2414      3.1561    477.0444      0.0000 
   2   4   1    104.3143      3.8033    -87.8271      0.0000 
   4   4   1    296.6958      3.6543   -363.6286      0.0000 
   6   4   1    104.5167      3.0553   -109.1342      0.0000 
   8   4   1    259.0587      3.5986    273.8784      0.0000 
  10   4   1    146.7621      4.4670    157.0008      0.0000 
  12   4   1    180.7946      4.2961   -188.5025      0.0000 
  14   4   1    190.2743      4.4293   -194.4603      0.0000 
  16   4   1     91.3726      2.4612     92.3695      0.0000 
  18   4   1    227.2293      4.7564    231.4089      0.0000 
  20   4   1     27.2173     20.6023      7.9222      0.0000 
  22   4   1    196.9363      5.6584   -204.1735      0.0000 
  24   4   1     20.8123     22.4767    -27.7374      0.0000 
  26   4   1    119.8894      4.4729    123.9931      0.0000 
  28   4   1     86.6768      3.1487     90.8096      0.0000 
  30   4   1     80.6618      3.4954    -79.5547      0.0000 
  32   4   1     98.3489      3.1809   -100.0989      0.0000 
 -29   5   1      0.0000     24.7599     -2.7194      0.0000 
 -27   5   1     35.9306     22.8560     -8.2578      0.0000 
 -25   5   1     38.5220     18.9795     13.2040      0.0000 
 -23   5   1     38.0425     19.3978     32.9106      0.0000 
 -21   5   1     28.1105     22.2267     25.2944      0.0000 
 -19   5   1      0.0000     21.1676     -2.9983      0.0000 
 -17   5   1     27.1187     20.7516     -8.7165      0.0000 
 -15   5   1     24.3241     20.1099     23.7076      0.0000 
 -13   5   1      7.0388     19.6812     16.3675      0.0000 
 -11   5   1      0.0000     19.4262     -2.9854      0.0000 
  -9   5   1     36.6176      4.1393    -24.1072      0.0000 
  -7   5   1      8.6358     18.4460     -9.9647      0.0000 
  -5   5   1     17.6181     18.7467     23.2730      0.0000 
  -3   5   1     11.0857     18.2209      1.0146      0.0000 
  -1   5   1     34.2838     14.3103    -19.1308      0.0000 
   1   5   1     43.2823      3.7724    -40.4702      0.0000 
   3   5   1     39.3327     21.3236     18.1892      0.0000 
   5   5   1      0.0000     20.2052     19.0822      0.0000 
   7   5   1     35.7181     14.2134    -12.5108      0.0000 
   9   5   1     36.7010     14.5507    -27.9435      0.0000 
  11   5   1      0.0000     20.2499      4.5991      0.0000 
  13   5   1     13.1692     11.1387     27.4978      0.0000 
  15   5   1     31.9766     18.6204     -6.6608      0.0000 
  17   5   1      0.0000     22.0148    -36.6819      0.0000 
  19   5   1     32.3372     21.5230    -30.0068      0.0000 
  21   5   1     26.1408     22.2980      6.3079      0.0000 
  23   5   1     22.6109     23.0642      3.3612      0.0000 
  25   5   1     35.6118     22.0223    -25.5724      0.0000 
  27   5   1     19.8847     12.7819    -20.5719      0.0000 
  29   5   1      0.0000     25.7915      5.6800      0.0000 
 -28   6   1     89.8923      3.5552    -91.5653      0.0000 
 -26   6   1     62.3753      4.4875    -59.8475      0.0000 
 -24   6   1     68.6865      3.9497     65.7509      0.0000 
 -22   6   1    110.5907      2.6041    106.2144      0.0000 
 -20   6   1     39.4806      5.8415    -41.2041      0.0000 
 -18   6   1    120.0841      3.7435   -113.4799      0.0000 
 -16   6   1     25.6180     22.1947     24.7750      0.0000 
 -14   6   1    154.7157      4.8369    151.5991      0.0000 
 -12   6   1     56.2228      3.5860     54.7427      0.0000 
 -10   6   1    152.9265      4.9325   -151.9030      0.0000 
  -8   6   1    110.3372      3.5730   -111.4074      0.0000 
  -6   6   1     90.7367      3.8263     94.0747      0.0000 
  -4   6   1     82.0351      2.6304     78.3300      0.0000 
  -2   6   1     34.9968     17.3535    -35.4166      0.0000 
   0   6   1    212.2195      4.8141   -215.4635      0.0000 
   2   6   1     36.9872      5.7657     33.4802      0.0000 
   4   6   1    174.5036      6.1363    171.2181      0.0000 
   6   6   1     51.8892      3.9308     61.8166      0.0000 
   8   6   1    121.1165      3.9450   -128.9272      0.0000 
  10   6   1     88.0529      2.9025    -94.1748      0.0000 
  12   6   1     92.9254      3.1957     98.5427      0.0000 
  14   6   1    102.9875      3.3312    106.5058      0.0000 
  16   6   1     60.8790      3.6699    -58.3528      0.0000 
  18   6   1    135.1856      5.1052   -139.0397      0.0000 
  20   6   1      0.0000     23.1750     -8.2600      0.0000 
  22   6   1    119.3697      4.4506    124.0119      0.0000 
  24   6   1     24.3824     24.7061     17.4306      0.0000 
  26   6   1     77.6513      3.8897    -81.9335      0.0000 
 -23   7   1     37.4317     24.7920     31.0294      0.0000 
 -21   7   1     29.3780     24.9143      8.1262      0.0000 
 -19   7   1     32.8692     25.2975    -42.1760      0.0000 
 -17   7   1     32.8081     24.5128    -38.7498      0.0000 
 -15   7   1      0.0000     24.0920     26.9589      0.0000 
 -13   7   1     43.0816      5.2804     41.1883      0.0000 
 -11   7   1      0.0000     22.6493    -15.2590      0.0000 
  -9   7   1     60.8020      3.7302    -58.1041      0.0000 
  -7   7   1      0.0000     22.2090      5.2988      0.0000 
  -5   7   1     53.8686      3.9414     56.0418      0.0000 
  -3   7   1     22.7674     21.7406     25.6227      0.0000 
  -1   7   1     61.1071      3.5262    -56.1415      0.0000 
   1   7   1     24.5556     22.6508    -27.1870      0.0000 
   3   7   1     40.3027     22.5009     42.3586      0.0000 
   5   7   1     46.7197     20.5570     50.3492      0.0000 
   7   7   1      0.0000     23.5006    -22.1575      0.0000 
   9   7   1     54.0231      4.2848    -53.8056      0.0000 
  11   7   1      0.0000     23.0390     21.1482      0.0000 
  13   7   1     39.4408     20.7355     47.2646      0.0000 
  15   7   1      0.0000     23.9644     22.1656      0.0000 
  17   7   1     37.0683     23.1367    -36.0673      0.0000 
  19   7   1     26.1214     24.9308    -10.7929      0.0000 
  21   7   1     33.9042      8.2157     38.1064      0.0000 
  23   7   1     47.4647     20.0692     35.0620      0.0000 
 -20   8   1      0.0000     26.2646     17.4563      0.0000 
 -18   8   1     46.5061      6.2981     46.1657      0.0000 
 -16   8   1     24.7169     25.4663    -11.0827      0.0000 
 -14   8   1     69.2067      4.1335    -65.4753      0.0000 
 -12   8   1      0.0000     25.1239    -22.9457      0.0000 
 -10   8   1     66.3014      4.1044     64.7375      0.0000 
  -8   8   1     53.0656      4.7547     49.5682      0.0000 
  -6   8   1     39.2662     21.2719    -38.2391      0.0000 
  -4   8   1     39.8662      6.1551    -39.8525      0.0000 
  -2   8   1     24.8131     23.9613     24.0307      0.0000 
   0   8   1     90.9594      3.0634     87.6099      0.0000 
   2   8   1     33.1183     24.9445    -11.1430      0.0000 
   4   8   1     86.7474      4.3749    -75.2284      0.0000 
   6   8   1     29.0349     26.8822    -26.0050      0.0000 
   8   8   1     52.4693      5.1305     54.6423      0.0000 
  10   8   1     36.8726     24.8998     43.1056      0.0000 
  12   8   1     42.7607      6.2815    -40.7166      0.0000 
  14   8   1     49.7136      5.5424    -41.8551      0.0000 
  16   8   1     29.7505     26.3027     28.7132      0.0000 
  18   8   1     58.6766      5.2049     58.5275      0.0000 
 -11   9   1      0.0000     26.4667     16.2759      0.0000 
  -9   9   1     38.0482     26.2724     47.9087      0.0000 
  -7   9   1      0.0000     25.7257     -5.1778      0.0000 
  -5   9   1     39.7450     24.8333    -47.9521      0.0000 
  -3   9   1      0.0000     25.9359    -18.3791      0.0000 
  -1   9   1     46.0538      6.3877     43.3252      0.0000 
   1   9   1      0.0000     26.6380     28.0157      0.0000 
   3   9   1     45.7830     23.6323    -33.9140      0.0000 
   5   9   1     44.8092     32.5185    -43.1173      0.0000 
   7   9   1     34.1623     27.8876     13.5853      0.0000 
   9   9   1     44.6299      7.0166     46.4316      0.0000 
  11   9   1      0.0000     26.5038     -9.3665      0.0000 
 -36   0   2    157.3344      5.0767   -149.5296      0.0000 
 -34   0   2     34.2688     24.6440     37.3973      0.0000 
 -32   0   2    193.8541      5.8574    187.3344      0.0000 
 -30   0   2     35.8618      5.8798     33.2437      0.0000 
 -28   0   2    231.1067      4.7992   -218.7619      0.0000 
 -26   0   2     76.3616      2.6125    -74.5741      0.0000 
 -24   0   2    308.0502      3.8306    291.4474      0.0000 
 -22   0   2    377.7480      3.4797    361.7550      0.0000 
 -20   0   2    172.8771      4.0717   -170.8009      0.0000 
 -18   0   2    380.1281      2.9695   -352.3403      0.0000 
 -16   0   2    166.7770      3.3982    149.0442      0.0000 
 -14   0   2    532.8148      2.4640    485.2433      0.0000 
 -12   0   2      0.0000     14.4471      4.6097      0.0000 
 -10   0   2    767.7233      5.5756   -677.2955      0.0000 
  -8   0   2    292.6548      1.8777   -262.1510      0.0000 
  -6   0   2    776.2386      4.3404    712.7656      0.0000 
  -4   0   2    476.8462      3.8990    424.5510      0.0000 
  -2   0   2    199.8415      1.5250   -197.7614      0.0000 
   0   0   2    661.9242      4.3875   -583.8091      0.0000 
   2   0   2    270.0344      1.5060    333.0311      0.0000 
   4   0   2    665.0729      4.2671    714.9236      0.0000 
   6   0   2     32.7688      2.0973    -27.8791      0.0000 
   8   0   2    604.6841      1.8875   -602.4885      0.0000 
  10   0   2    223.5006      2.3983   -215.8653      0.0000 
  12   0   2    437.3831      2.3872    421.2145      0.0000 
  14   0   2    290.7747      2.7869    271.5192      0.0000 
  16   0   2    214.2098      3.2525   -193.6158      0.0000 
  18   0   2    331.6381      3.1830   -313.4033      0.0000 
  20   0   2     35.0329      3.9364     30.3400      0.0000 
  22   0   2    329.9660      3.6985    323.6417      0.0000 
  24   0   2      0.0000     19.6316     -8.2920      0.0000 
  26   0   2    263.7328      4.4726   -254.0633      0.0000 
  28   0   2    124.3558      3.8361   -120.6783      0.0000 
  30   0   2    157.1342      4.6649    149.7737      0.0000 
  32   0   2    121.1768      4.6374    125.1421      0.0000 
  34   0   2    108.6700      3.2255   -108.0129      0.0000 
 -35   1   2     42.1425     19.8819    -18.1258      0.0000 
 -33   1   2     40.2908      6.1044     41.6545      0.0000 
 -31   1   2     50.8256      4.4145     45.9750      0.0000 
 -29   1   2     29.1943     22.1323    -41.3999      0.0000 
 -27   1   2     54.7603      3.5688    -54.1274      0.0000 
 -25   1   2     17.3002     20.1150     24.7847      0.0000 
 -23   1   2    100.9491      2.9043     92.8540      0.0000 
 -21   1   2     26.8481     17.3031     14.8358      0.0000 
 -19   1   2    135.1339      3.6750   -125.4357      0.0000 
 -17   1   2     36.4667      3.2318    -35.1420      0.0000 
 -15   1   2    131.8098      3.7268    119.9162      0.0000 
 -13   1   2     89.7142      2.8759     79.9965      0.0000 
 -11   1   2    131.0088      3.0429   -117.9841      0.0000 
  -9   1   2    149.8601      2.6752   -140.4973      0.0000 
  -7   1   2     87.0040      2.7647     80.3133      0.0000 
  -5   1   2    167.7372      2.1650    159.3187      0.0000 
  -3   1   2      8.2519      6.8649      0.9594      0.0000 
  -1   1   2    199.7311      2.0170   -201.4036      0.0000 
   1   1   2     36.9927      3.1398    -19.3733      0.0000 
   3   1   2     80.0970      2.4825     91.5315      0.0000 
   5   1   2    104.5082      3.0715    106.1380      0.0000 
   7   1   2     39.6738      2.0011    -38.5357      0.0000 
   9   1   2    143.5917      2.9075   -143.5804      0.0000 
  11   1   2     40.7707      2.3467     40.1157      0.0000 
  13   1   2     95.0689      2.8419     95.9063      0.0000 
  15   1   2     51.5424      2.3171     41.4859      0.0000 
  17   1   2     75.5178      2.3737    -72.2578      0.0000 
  19   1   2     72.9488      2.2632    -67.3174      0.0000 
  21   1   2     58.4657      2.6828     56.5995      0.0000 
  23   1   2     73.1699      2.4021     70.7536      0.0000 
  25   1   2     35.9486      4.9802    -30.0739      0.0000 
  27   1   2     72.4237      2.9471    -71.8072      0.0000 
  29   1   2      0.0000     22.3493      7.5823      0.0000 
  31   1   2     56.0243      4.2745     53.7950      0.0000 
  33   1   2     22.3303     24.3752      3.2617      0.0000 
  35   1   2     43.6275     21.3389    -33.6603      0.0000 
 -34   2   2     29.6151     25.3057    -28.2043      0.0000 
 -32   2   2    136.0465      4.8013   -137.5332      0.0000 
 -30   2   2      0.0000     23.1114    -22.4303      0.0000 
 -28   2   2    160.4618      4.9456    151.9571      0.0000 
 -26   2   2     43.1910      4.3906     41.3307      0.0000 
 -24   2   2    214.9845      4.5255   -206.6393      0.0000 
 -22   2   2    259.3745      3.9827   -247.9413      0.0000 
 -20   2   2    100.0658      3.1485     99.2758      0.0000 
 -18   2   2    209.6278      3.8156    202.8837      0.0000 
 -16   2   2     97.3226      2.6763    -90.7844      0.0000 
 -14   2   2    281.1980      3.1637   -274.6618      0.0000 
 -12   2   2      0.0000     16.0077     -0.9474      0.0000 
 -10   2   2    357.0740      2.6179    355.9369      0.0000 
  -8   2   2    145.9197      3.0473    143.8582      0.0000 
  -6   2   2    360.3945      2.2874   -360.2602      0.0000 
  -4   2   2    225.4753      2.3776   -231.9686      0.0000 
  -2   2   2     23.9005      3.5366     21.5808      0.0000 
   0   2   2    286.0850      2.5152    287.6608      0.0000 
   2   2   2    158.3179      3.6243   -155.3564      0.0000 
   4   2   2    316.6989      2.4776   -385.8736      0.0000 
   6   2   2     22.0996     12.9546      7.8068      0.0000 
   8   2   2    328.7060      2.5869    349.5024      0.0000 
  10   2   2    137.6649      3.6620    146.0117      0.0000 
  12   2   2    260.5631      3.0256   -264.7351      0.0000 
  14   2   2    169.4551      3.7275   -172.2308      0.0000 
  16   2   2    138.6483      4.3049    134.1317      0.0000 
  18   2   2    220.4331      3.8566    212.6338      0.0000 
  20   2   2     14.2095     19.0169    -28.2605      0.0000 
  22   2   2    229.7442      4.3761   -226.7670      0.0000 
  24   2   2      0.0000     20.5446     14.8592      0.0000 
  26   2   2    195.1220      5.2213    188.6909      0.0000 
  28   2   2     84.5148      3.0854     83.9089      0.0000 
  30   2   2    109.3280      3.8289   -110.3139      0.0000 
  32   2   2     89.4356      3.5262    -88.2932      0.0000 
  34   2   2     84.7465      3.4070     84.7284      0.0000 
 -33   3   2     87.8904      3.2396    -83.0783      0.0000 
 -31   3   2    107.2014      3.1610   -107.3452      0.0000 
 -29   3   2     76.0945      3.1849     74.2284      0.0000 
 -27   3   2    122.0669      3.5310    120.4073      0.0000 
 -25   3   2     13.8844     21.7153    -32.6784      0.0000 
 -23   3   2    197.6337      5.0739   -190.8714      0.0000 
 -21   3   2     55.0477      3.2275    -53.6351      0.0000 
 -19   3   2    237.1788      4.2152    234.1661      0.0000 
 -17   3   2    113.0565      3.2890    108.3983      0.0000 
 -15   3   2    216.9117      3.7705   -209.5550      0.0000 
 -13   3   2    177.8010      3.9469   -181.1059      0.0000 
 -11   3   2    179.8707      3.6540    178.7006      0.0000 
  -9   3   2    283.9750      3.1121    281.0343      0.0000 
  -7   3   2    107.3910      3.1640   -100.8797      0.0000 
  -5   3   2    313.4776      2.7472   -315.1625      0.0000 
  -3   3   2      0.0000     15.7269    -22.6325      0.0000 
  -1   3   2    335.9874      2.7919    366.1074      0.0000 
   1   3   2     72.9169      2.3060     70.6827      0.0000 
   3   3   2    221.7880      3.8147   -244.3971      0.0000 
   5   3   2    158.3223      3.7456   -194.6296      0.0000 
   7   3   2    148.8586      3.8834    161.9955      0.0000 
   9   3   2    255.5340      3.1894    272.0168      0.0000 
  11   3   2    143.9382      4.1591   -148.3153      0.0000 
  13   3   2    206.1130      3.7571   -213.8198      0.0000 
  15   3   2     16.6626      8.2630    -12.2023      0.0000 
  17   3   2    182.8619      4.4916    182.5835      0.0000 
  19   3   2     86.5202      3.3021     85.9100      0.0000 
  21   3   2    155.8422      4.1721   -150.5850      0.0000 
  23   3   2    119.4921      3.5126   -118.2368      0.0000 
  25   3   2     95.6879      2.7836     94.4557      0.0000 
  27   3   2    140.0153      3.8212    137.1993      0.0000 
  29   3   2     41.7170     19.8576    -39.5292      0.0000 
  31   3   2    109.7742      3.8005   -112.5088      0.0000 
  33   3   2     22.6022     25.3269      9.3738      0.0000 
 -32   4   2     52.5157      5.3239     53.6993      0.0000 
 -30   4   2      0.0000     24.7384      4.8270      0.0000 
 -28   4   2     55.3216      4.4329    -52.3112      0.0000 
 -26   4   2      0.0000     23.0154     -0.6514      0.0000 
 -24   4   2     91.4524      3.0336     91.0771      0.0000 
 -22   4   2    101.9371      2.7339     98.5161      0.0000 
 -20   4   2     26.4970      6.7676    -25.2233      0.0000 
 -18   4   2     60.1011      2.9747    -61.2685      0.0000 
 -16   4   2     33.0734      4.7669     35.3438      0.0000 
 -14   4   2    115.5872      3.3610    112.7015      0.0000 
 -12   4   2     10.3588     18.0698      6.9230      0.0000 
 -10   4   2    128.9326      4.1150   -128.4164      0.0000 
  -8   4   2     64.0273      2.1391    -61.4344      0.0000 
  -6   4   2    148.6686      4.0784    145.7511      0.0000 
  -4   4   2    134.8555      3.9297    133.0038      0.0000 
  -2   4   2      4.0512     17.4116     -5.4447      0.0000 
   0   4   2    126.6942      3.5650   -128.3039      0.0000 
   2   4   2     65.2134      3.0840     54.0455      0.0000 
   4   4   2    163.6368      4.4525    171.3963      0.0000 
   6   4   2      0.0000      9.9120      1.7780      0.0000 
   8   4   2    133.9607      4.5757   -149.8936      0.0000 
  10   4   2     78.6560      2.3739    -79.3005      0.0000 
  12   4   2    113.0096      3.2718    109.4420      0.0000 
  14   4   2     72.9521      2.3786     73.3490      0.0000 
  16   4   2     60.5862      2.9780    -62.0802      0.0000 
  18   4   2     89.0118      3.0345    -88.3174      0.0000 
  20   4   2     11.0225     20.8854     18.7186      0.0000 
  22   4   2     86.4732      2.6030     81.7837      0.0000 
  24   4   2      0.0000     22.6311    -10.5354      0.0000 
  26   4   2     79.0188      3.2128    -76.9699      0.0000 
  28   4   2      0.0000     24.5559    -30.4690      0.0000 
  30   4   2     38.5442     23.3177     34.6912      0.0000 
  32   4   2     15.0049     25.4866     27.9893      0.0000 
 -29   5   2     68.9666      4.0851    -70.3737      0.0000 
 -27   5   2     96.2969      3.3799   -100.0486      0.0000 
 -25   5   2     25.8698     23.8229     41.8667      0.0000 
 -23   5   2    155.3538      5.0878    158.2649      0.0000 
 -21   5   2     28.2079      7.4446     26.7749      0.0000 
 -19   5   2    188.3469      5.4627   -184.2634      0.0000 
 -17   5   2     91.0232      2.3410    -87.7145      0.0000 
 -15   5   2    176.4914      5.1109    171.3582      0.0000 
 -13   5   2    133.9686      4.3607    134.7641      0.0000 
 -11   5   2    126.6438      3.5474   -129.6338      0.0000 
  -9   5   2    210.6796      4.4049   -212.7047      0.0000 
  -7   5   2     65.0471      2.5131     66.7692      0.0000 
  -5   5   2    244.6006      4.0089    247.3423      0.0000 
  -3   5   2     29.0235     17.9314     31.4303      0.0000 
  -1   5   2    243.3202      4.1209   -256.6931      0.0000 
   1   5   2     96.7661      2.8546    -97.1747      0.0000 
   3   5   2    211.6006      6.1000    192.3616      0.0000 
   5   5   2    154.7664      4.7091    172.3937      0.0000 
   7   5   2    108.3007      3.7080   -122.3567      0.0000 
   9   5   2    212.1107      4.5862   -228.1954      0.0000 
  11   5   2     86.1855      2.3164     89.5020      0.0000 
  13   5   2    180.8053      5.1819    194.4606      0.0000 
  15   5   2     11.0495     21.0568     21.3612      0.0000 
  17   5   2    155.7849      5.8608   -166.6392      0.0000 
  19   5   2     71.7996      3.1650    -76.8011      0.0000 
  21   5   2    129.7234      3.5930    129.4678      0.0000 
  23   5   2    100.0432      2.7047    104.5401      0.0000 
  25   5   2     81.4275      3.3123    -82.6277      0.0000 
  27   5   2    111.0529      2.8284   -116.5883      0.0000 
  29   5   2      0.0000     26.0413     32.0977      0.0000 
 -28   6   2      0.0000     25.9640    -21.2960      0.0000 
 -26   6   2     43.2040     20.0326    -20.5963      0.0000 
 -24   6   2     23.0940     23.8906     -2.8151      0.0000 
 -22   6   2      0.0000     24.3400      0.8416      0.0000 
 -20   6   2     12.5817     23.7426    -26.4653      0.0000 
 -18   6   2     34.3286     21.4923    -35.7795      0.0000 
 -16   6   2     30.1309     21.8884     -2.0067      0.0000 
 -14   6   2      0.0000     21.7657     17.4645      0.0000 
 -12   6   2     28.5004     20.7592      1.7372      0.0000 
 -10   6   2     33.4703     18.9192    -32.5933      0.0000 
  -8   6   2     15.5562     20.0645    -20.0586      0.0000 
  -6   6   2     34.6857     16.2940     10.7330      0.0000 
  -4   6   2     14.2796     20.2218     -5.6100      0.0000 
  -2   6   2     33.0963     18.6242    -36.9783      0.0000 
   0   6   2     22.6239     21.2115    -39.3778      0.0000 
   2   6   2     21.4471     22.8352      3.5754      0.0000 
   4   6   2     35.5614     26.3992     18.0299      0.0000 
   6   6   2      0.0000     22.1730      5.8618      0.0000 
   8   6   2     24.6425     21.6558    -19.2428      0.0000 
  10   6   2      0.0000     21.6685      4.1276      0.0000 
  12   6   2     30.2448     21.0173     20.7273      0.0000 
  14   6   2     29.5348     21.7625     15.7705      0.0000 
  16   6   2      0.0000     22.8463    -12.1216      0.0000 
  18   6   2     32.1792     23.0437    -13.1855      0.0000 
  20   6   2     35.0536     21.6744      3.7400      0.0000 
  22   6   2     34.0956     24.2254     23.9128      0.0000 
  24   6   2     36.5995     23.0326      1.6114      0.0000 
  26   6   2      0.0000     25.6550     -5.3944      0.0000 
 -23   7   2     81.2163      3.7922    -80.1842      0.0000 
 -21   7   2     35.3145     24.9684     -9.2238      0.0000 
 -19   7   2     89.1283      3.3285     88.3555      0.0000 
 -17   7   2     47.9587      5.2620     47.4271      0.0000 
 -15   7   2     84.0212      3.6870    -86.4322      0.0000 
 -13   7   2     69.3215      3.4752    -63.2270      0.0000 
 -11   7   2     57.9169      3.9922     59.0022      0.0000 
  -9   7   2    105.2363      3.4593    102.3365      0.0000 
  -7   7   2      0.0000     23.0192    -32.4956      0.0000 
  -5   7   2    129.4516      3.9375   -124.8658      0.0000 
  -3   7   2      0.0000     22.2130    -15.9436      0.0000 
  -1   7   2    120.0648      2.8963    117.1266      0.0000 
   1   7   2     54.3052      4.3816     55.9290      0.0000 
   3   7   2    106.6672      3.0158    -96.6835      0.0000 
   5   7   2     95.7751      3.5887    -84.5313      0.0000 
   7   7   2     60.8709      4.1593     62.4330      0.0000 
   9   7   2    101.9104      3.1418    110.6719      0.0000 
  11   7   2     37.1405     21.2394    -36.0213      0.0000 
  13   7   2     96.8979      3.4067   -100.9443      0.0000 
  15   7   2      0.0000     24.3258    -11.1514      0.0000 
  17   7   2     85.8755      3.4530     86.9190      0.0000 
  19   7   2     35.1721     25.4536     38.4135      0.0000 
  21   7   2     65.4070      4.4561    -64.0045      0.0000 
  23   7   2     50.3868      5.9071    -53.9490      0.0000 
 -20   8   2      0.0000     27.1513     35.3653      0.0000 
 -18   8   2     48.6437      6.1042     52.1846      0.0000 
 -16   8   2     15.0635     13.7749     -9.3664      0.0000 
 -14   8   2     54.1118      5.0839    -49.1013      0.0000 
 -12   8   2      0.0000     24.7304     -1.6146      0.0000 
 -10   8   2     69.9905      3.9312     66.2458      0.0000 
  -8   8   2     32.9832      7.5306     36.0543      0.0000 
  -6   8   2     56.3757      4.4136    -49.5359      0.0000 
  -4   8   2     20.5868     24.4769    -29.7457      0.0000 
  -2   8   2     43.6294      5.7094     38.4854      0.0000 
   0   8   2     74.7183      3.7054     74.0148      0.0000 
   2   8   2      0.0000     25.5453    -18.2913      0.0000 
   4   8   2     71.4800      5.2848    -62.4409      0.0000 
   6   8   2      0.0000     28.3664     -6.9733      0.0000 
   8   8   2     56.5903      5.1801     58.4887      0.0000 
  10   8   2      0.0000     25.2731     21.9657      0.0000 
  12   8   2     47.4235      5.8901    -49.0478      0.0000 
  14   8   2     34.7733      8.0703    -37.9616      0.0000 
  16   8   2      0.0000     26.1932     30.7147      0.0000 
  18   8   2     36.3437      8.3577     39.5124      0.0000 
 -11   9   2      0.0000     26.5406    -13.2155      0.0000 
  -9   9   2     23.7747     26.2031    -25.1030      0.0000 
  -7   9   2      0.0000     25.9860      9.5931      0.0000 
  -5   9   2      0.0000     26.2819     34.0639      0.0000 
  -3   9   2     35.2826     25.0823      2.8378      0.0000 
  -1   9   2     26.6258     25.7552    -26.2685      0.0000 
   1   9   2     26.7733     26.5560    -14.2490      0.0000 
   3   9   2     26.5346     28.4020     25.8889      0.0000 
   5   9   2     29.3803     32.1858     18.5800      0.0000 
   7   9   2     19.7097     29.6241    -18.4278      0.0000 
   9   9   2     12.8426     27.9212    -25.5413      0.0000 
  11   9   2     28.1144     27.3418      9.0330      0.0000 
 -35   1   3     16.9402     25.4745     38.3076      0.0000 
 -33   1   3    163.5249      5.6432   -162.4812      0.0000 
 -31   1   3    142.6930      4.3437   -137.5314      0.0000 
 -29   1   3    175.3441      5.2569    168.5641      0.0000 
 -27   1   3    179.1056      5.3513    174.4875      0.0000 
 -25   1   3    150.9350      4.2323   -142.3893      0.0000 
 -23   1   3    257.4691      4.0184   -244.0782      0.0000 
 -21   1   3      8.9032     18.7038      4.2655      0.0000 
 -19   1   3    415.3136      3.2029    388.7029      0.0000 
 -17   1   3    116.6539      3.5015    107.9597      0.0000 
 -15   1   3    421.5161      2.7626   -391.9626      0.0000 
 -13   1   3    248.3049      2.7973   -232.8318      0.0000 
 -11   1   3    435.6542      2.3291    404.8245      0.0000 
  -9   1   3    227.0116      2.4169    209.4192      0.0000 
  -7   1   3    257.1215      2.1596   -249.1421      0.0000 
  -5   1   3    491.3488      1.8640   -481.3574      0.0000 
  -3   1   3     57.5302      1.9168     52.5321      0.0000 
  -1   1   3    640.9551      1.9081    626.0446      0.0000 
   1   1   3    140.6508      3.7140    123.7081      0.0000 
   3   1   3    369.5667      2.1374   -443.3811      0.0000 
   5   1   3    187.8839      2.4346   -208.6714      0.0000 
   7   1   3    261.3269      2.3436    277.4592      0.0000 
   9   1   3    272.5740      2.5072    282.8017      0.0000 
  11   1   3    269.9622      2.7362   -263.4314      0.0000 
  13   1   3    457.4075      2.7255   -449.7052      0.0000 
  15   1   3     37.9287      3.1076     37.4863      0.0000 
  17   1   3    296.5532      3.3162    289.1381      0.0000 
  19   1   3     98.5713      2.7073     94.2247      0.0000 
  21   1   3    251.2054      3.9732   -247.9959      0.0000 
  23   1   3    114.1628      3.5162   -105.0930      0.0000 
  25   1   3    177.8920      5.0994    174.2572      0.0000 
  27   1   3    204.7647      5.2159    204.5278      0.0000 
  29   1   3    108.9765      3.2599   -102.7577      0.0000 
  31   1   3    177.0562      5.6718   -172.8494      0.0000 
  33   1   3     44.2463     19.3822     43.2533      0.0000 
 -34   2   3     40.3833     21.7748    -37.7206      0.0000 
 -32   2   3    107.6906      3.5782   -101.1437      0.0000 
 -30   2   3     33.1839     21.1744      6.0306      0.0000 
 -28   2   3    129.2891      3.4144    118.2462      0.0000 
 -26   2   3      0.0000     20.9800     12.3670      0.0000 
 -24   2   3    128.5042      4.3244   -126.5412      0.0000 
 -22   2   3    114.5225      3.3096   -106.8772      0.0000 
 -20   2   3    136.7905      4.3459    133.9038      0.0000 
 -18   2   3    144.4921      4.0980    137.9589      0.0000 
 -16   2   3     90.8759      3.0432    -88.7323      0.0000 
 -14   2   3    199.7169      3.4047   -191.1595      0.0000 
 -12   2   3     67.5083      2.0744     67.4197      0.0000 
 -10   2   3    231.8198      2.8758    227.5311      0.0000 
  -8   2   3     25.4165     12.1656    -21.4096      0.0000 
  -6   2   3    165.6005      2.8303   -167.3036      0.0000 
  -4   2   3    106.7299      3.2579   -111.6224      0.0000 
  -2   2   3    139.9400      3.0224    149.4738      0.0000 
   0   2   3    116.1811      3.8304    116.1240      0.0000 
   2   2   3     85.0771      2.6958    -80.1654      0.0000 
   4   2   3    173.0104      3.2011   -209.6556      0.0000 
   6   2   3     35.6157      2.7137     35.2398      0.0000 
   8   2   3    155.8510      3.3453    169.9344      0.0000 
  10   2   3     52.0556      2.1608     46.2596      0.0000 
  12   2   3    163.3397      3.6237   -170.3317      0.0000 
  14   2   3    111.4135      3.3513   -108.9179      0.0000 
  16   2   3    117.2502      3.2421    110.3450      0.0000 
  18   2   3    127.6423      3.3209    120.7412      0.0000 
  20   2   3     54.5294      2.9963    -54.0962      0.0000 
  22   2   3    144.7197      4.3859   -140.3498      0.0000 
  24   2   3     23.2057     20.7149     24.4258      0.0000 
  26   2   3    126.8185      4.0985    121.6693      0.0000 
  28   2   3     24.9916      8.6540     31.3307      0.0000 
  30   2   3     93.5311      3.0406    -92.2842      0.0000 
  32   2   3     30.2717     24.5310    -41.0042      0.0000 
  34   2   3     64.5924      4.2848     61.3820      0.0000 
 -33   3   3     93.7289      3.1307     91.7848      0.0000 
 -31   3   3     66.2862      3.8866     66.6231      0.0000 
 -29   3   3     95.9816      2.9261    -93.5470      0.0000 
 -27   3   3     87.8125      3.6676    -86.8466      0.0000 
 -25   3   3     84.8484      2.6996     80.6357      0.0000 
 -23   3   3    129.6368      4.5125    127.3817      0.0000 
 -21   3   3     21.3431     19.6849    -16.6234      0.0000 
 -19   3   3    197.6993      4.5087   -197.4655      0.0000 
 -17   3   3     64.0780      2.4308    -63.4223      0.0000 
 -15   3   3    213.2383      3.7437    208.4103      0.0000 
 -13   3   3    130.1607      3.9849    127.7662      0.0000 
 -11   3   3    178.2625      3.7690   -179.9542      0.0000 
  -9   3   3    133.7432      3.9835   -135.5077      0.0000 
  -7   3   3    126.5461      3.8205    123.2034      0.0000 
  -5   3   3    279.3770      2.9263    287.2643      0.0000 
  -3   3   3     17.8076     15.5961    -11.2428      0.0000 
  -1   3   3    298.0896      2.9878   -317.2912      0.0000 
   1   3   3    121.0342      3.3225   -108.0482      0.0000 
   3   3   3    242.6310      3.9488    245.8748      0.0000 
   5   3   3    137.8658      4.1483    149.8876      0.0000 
   7   3   3    138.6173      4.2168   -162.3532      0.0000 
   9   3   3    153.8761      4.0094   -169.7575      0.0000 
  11   3   3    140.9093      3.8752    140.5734      0.0000 
  13   3   3    238.3484      3.6803    252.2855      0.0000 
  15   3   3     21.0065     18.1715     -6.7055      0.0000 
  17   3   3    167.6589      4.6276   -164.2115      0.0000 
  19   3   3     49.8396      3.4515    -53.2838      0.0000 
  21   3   3    128.0312      4.0187    129.5449      0.0000 
  23   3   3     65.1168      3.0997     63.7981      0.0000 
  25   3   3     94.4420      2.7568    -95.8758      0.0000 
  27   3   3    111.6242      3.5382   -108.5529      0.0000 
  29   3   3     49.4365      5.0118     49.0897      0.0000 
  31   3   3     95.6024      3.0128     94.3151      0.0000 
  33   3   3     22.7112     25.4947    -15.9238      0.0000 
 -32   4   3    126.2072      3.5847    125.6899      0.0000 
 -30   4   3     24.5212     24.2444    -14.0374      0.0000 
 -28   4   3    159.9838      5.0425   -149.6514      0.0000 
 -26   4   3      0.0000     22.4264    -15.0770      0.0000 
 -24   4   3    169.1448      5.3900    167.6740      0.0000 
 -22   4   3    135.1487      3.5379    133.3452      0.0000 
 -20   4   3    172.5451      5.2127   -170.9262      0.0000 
 -18   4   3    188.0851      4.9784   -188.1949      0.0000 
 -16   4   3    115.0883      3.6184    114.2312      0.0000 
 -14   4   3    268.1921      4.0160    265.5691      0.0000 
 -12   4   3     60.4709      2.4748    -57.8283      0.0000 
 -10   4   3    321.8053      3.5131   -321.5635      0.0000 
  -8   4   3     28.4849     16.0015    -35.4079      0.0000 
  -6   4   3    296.0913      3.4458    300.5024      0.0000 
  -4   4   3    184.5383      3.7574    186.4317      0.0000 
  -2   4   3    217.5720      3.6830   -233.3562      0.0000 
   0   4   3    261.3463      3.8890   -252.9431      0.0000 
   2   4   3    161.2488      5.4463    151.9812      0.0000 
   4   4   3    314.4397      4.1926    331.4684      0.0000 
   6   4   3     54.6291      2.9412    -59.5800      0.0000 
   8   4   3    247.5926      3.9742   -286.6505      0.0000 
  10   4   3     45.7902      3.3242    -54.7050      0.0000 
  12   4   3    231.5778      4.1057    252.8735      0.0000 
  14   4   3    137.9023      3.8984    139.8554      0.0000 
  16   4   3    161.2150      4.9743   -164.0854      0.0000 
  18   4   3    152.1044      4.8053   -153.5347      0.0000 
  20   4   3     81.7701      2.5707     78.5040      0.0000 
  22   4   3    172.1584      5.8820    179.2554      0.0000 
  24   4   3     26.3903     23.0796    -35.3699      0.0000 
  26   4   3    146.7690      4.3211   -150.1578      0.0000 
  28   4   3     34.3475     24.2288    -36.2296      0.0000 
  30   4   3    103.6941      4.0865    109.2283      0.0000 
 -29   5   3      4.8281     25.2584      5.1306      0.0000 
 -27   5   3     10.3170     24.4854      8.8217      0.0000 
 -25   5   3     15.5620     12.6014     -4.6188      0.0000 
 -23   5   3      0.0000     23.1058    -12.7460      0.0000 
 -21   5   3     10.3057     21.9453      0.6197      0.0000 
 -19   5   3     18.2711     21.3488     20.0392      0.0000 
 -17   5   3     20.5271      9.0530     22.6611      0.0000 
 -15   5   3     19.7730     20.8210    -25.3731      0.0000 
 -13   5   3      0.0000     20.3982    -25.2540      0.0000 
 -11   5   3      0.0000     19.6924     -0.0524      0.0000 
  -9   5   3     31.4079     16.3296      9.7821      0.0000 
  -7   5   3     22.3492      6.7974    -22.5244      0.0000 
  -5   5   3     53.7389      2.9465    -53.6993      0.0000 
  -3   5   3      0.0000     19.1786      6.6031      0.0000 
  -1   5   3     17.9009     19.7995     35.5072      0.0000 
   1   5   3     24.7250     21.0821     17.0549      0.0000 
   3   5   3     35.3264     23.9870    -38.5023      0.0000 
   5   5   3     34.1662     19.6602    -13.8232      0.0000 
   7   5   3     32.0635      5.6580     33.6021      0.0000 
   9   5   3      0.0000     20.4887      1.0616      0.0000 
  11   5   3     38.5379      4.5970    -43.5122      0.0000 
  13   5   3     37.7183      4.7871    -37.7429      0.0000 
  15   5   3     12.2794     20.7192      8.6995      0.0000 
  17   5   3     28.1982     21.1702     19.3638      0.0000 
  19   5   3     14.7701     22.3102     -7.6570      0.0000 
  21   5   3     21.4674     22.5936    -13.6938      0.0000 
  23   5   3      0.1554     23.6087      0.0132      0.0000 
  25   5   3     30.9679     24.1555     20.9440      0.0000 
  27   5   3     26.5303     24.8169      5.9642      0.0000 
  29   5   3      5.8911     25.5042     -8.5357      0.0000 
 -28   6   3     91.7202      3.5149     88.2691      0.0000 
 -26   6   3      0.0000     24.9298      8.4545      0.0000 
 -24   6   3     91.6419      3.2570    -98.7486      0.0000 
 -22   6   3     71.0411      3.8137    -76.4740      0.0000 
 -20   6   3     89.8495      2.9617     90.7411      0.0000 
 -18   6   3    105.6981      3.3039    104.3718      0.0000 
 -16   6   3     61.7780      3.5349    -59.0369      0.0000 
 -14   6   3    142.0102      3.6720   -136.8600      0.0000 
 -12   6   3     31.5162     20.3065     20.1398      0.0000 
 -10   6   3    163.2813      5.1975    157.3952      0.0000 
  -8   6   3     19.1342     21.0650     27.5691      0.0000 
  -6   6   3    180.9277      5.1858   -163.4816      0.0000 
  -4   6   3     89.6039      2.6968    -90.5574      0.0000 
  -2   6   3     98.2146      2.5528     99.1324      0.0000 
   0   6   3    137.4860      3.8738    134.3741      0.0000 
   2   6   3     84.9838      2.9803    -77.6362      0.0000 
   4   6   3    177.5454      6.4968   -167.8878      0.0000 
   6   6   3     40.0251     18.4702     32.2335      0.0000 
   8   6   3    142.6704      4.2977    154.9458      0.0000 
  10   6   3     29.3300     21.9373     29.4948      0.0000 
  12   6   3    132.5557      3.7555   -142.7348      0.0000 
  14   6   3     70.0989      3.3093    -79.0707      0.0000 
  16   6   3     97.8811      2.6689     98.4505      0.0000 
  18   6   3     81.2973      3.1595     84.7796      0.0000 
  20   6   3     36.4510     23.1430    -49.2340      0.0000 
  22   6   3    105.9614      3.5932   -110.2604      0.0000 
  24   6   3     25.4055     25.1990     26.3686      0.0000 
  26   6   3     89.6428      3.5691     93.6788      0.0000 
 -23   7   3     15.8682     26.0347    -36.4384      0.0000 
 -21   7   3      0.0000     25.3694     -1.1165      0.0000 
 -19   7   3     41.9124      6.3012     42.5355      0.0000 
 -17   7   3      0.0000     24.4926     13.6945      0.0000 
 -15   7   3     35.6574     22.5315    -44.1649      0.0000 
 -13   7   3     32.5878      6.9030    -24.3902      0.0000 
 -11   7   3     52.6757      4.3227     47.8322      0.0000 
  -9   7   3     52.4274      4.3223     50.5783      0.0000 
  -7   7   3     19.8666     22.2423    -19.1102      0.0000 
  -5   7   3     53.0541      4.1202    -43.7364      0.0000 
  -3   7   3     25.9675     22.2665      9.3728      0.0000 
  -1   7   3     66.3039      3.5358     66.0277      0.0000 
   1   7   3     26.9262     23.6160      4.9780      0.0000 
   3   7   3     58.3142      5.2908    -52.7766      0.0000 
   5   7   3     43.4085     25.2861    -20.3758      0.0000 
   7   7   3     30.6089     25.6102     44.4935      0.0000 
   9   7   3     26.8968     24.0267     46.1212      0.0000 
  11   7   3      0.0000     23.8134    -25.7696      0.0000 
  13   7   3     28.7742     24.1599    -37.6262      0.0000 
  15   7   3      0.0000     24.4238     16.9080      0.0000 
  17   7   3     45.5996      5.7787     43.3585      0.0000 
  19   7   3      0.0000     25.3340      4.6653      0.0000 
  21   7   3     34.8033     26.5139    -38.0616      0.0000 
  23   7   3     33.3880     26.0624    -11.8494      0.0000 
 -20   8   3      0.0000     27.3228    -36.1383      0.0000 
 -18   8   3      0.0000     27.2568    -44.5972      0.0000 
 -16   8   3     15.6441     25.6304     27.5076      0.0000 
 -14   8   3     58.1262      4.8484     57.4158      0.0000 
 -12   8   3      0.0000     24.7705     -6.0703      0.0000 
 -10   8   3     67.5979      4.0301    -65.1322      0.0000 
  -8   8   3      0.0000     24.8133    -12.3050      0.0000 
  -6   8   3     81.5776      3.3239     77.8781      0.0000 
  -4   8   3     40.5430      6.2022     39.0554      0.0000 
  -2   8   3     38.2657      6.6615    -39.7040      0.0000 
   0   8   3     45.0673     21.4807    -58.9628      0.0000 
   2   8   3     22.9709     26.2646     35.6874      0.0000 
   4   8   3     78.8426      4.8652     70.4002      0.0000 
   6   8   3     43.5304     27.0401    -15.2295      0.0000 
   8   8   3     59.9046      5.4170    -64.5160      0.0000 
  10   8   3     13.3343     25.9789    -13.3295      0.0000 
  12   8   3     52.1993      5.5409     59.9040      0.0000 
  14   8   3     23.5757     11.9867     33.3589      0.0000 
  16   8   3     48.4664     19.6812    -38.9563      0.0000 
  18   8   3     13.0273     27.0726    -32.2127      0.0000 
 -11   9   3     42.8912      6.9024    -35.8282      0.0000 
  -9   9   3     39.6648      7.4788    -40.6313      0.0000 
  -7   9   3     30.4502     25.9614     18.5419      0.0000 
  -5   9   3     24.4585     26.3442     41.9923      0.0000 
  -3   9   3     33.5936     26.0190     -8.0055      0.0000 
  -1   9   3     57.3675      5.3337    -53.9705      0.0000 
   1   9   3     30.2661     27.0600    -12.5132      0.0000 
   3   9   3     50.0744      7.2832     42.7781      0.0000 
   5   9   3     20.7542     32.1111     23.1612      0.0000 
   7   9   3     23.7283     31.6430    -35.5787      0.0000 
   9   9   3     37.2860     28.5500    -40.2999      0.0000 
  11   9   3      0.0000     27.5459     19.2582      0.0000 
 -36   0   4    124.9258      3.9330    123.7816      0.0000 
 -34   0   4    111.4824      3.6073   -113.2391      0.0000 
 -32   0   4    195.3590      5.4108   -187.2765      0.0000 
 -30   0   4     95.7917      2.7215     92.2430      0.0000 
 -28   0   4    284.5217      4.4939    266.5737      0.0000 
 -26   0   4     32.1397     19.1614    -41.7902      0.0000 
 -24   0   4    315.2049      3.9612   -304.9153      0.0000 
 -22   0   4    142.9928      4.5017   -132.3174      0.0000 
 -20   0   4    370.0507      3.2836    347.9826      0.0000 
 -18   0   4    229.4770      3.3315    213.2309      0.0000 
 -16   0   4    253.7566      3.0926   -238.6254      0.0000 
 -14   0   4    458.4141      2.5513   -422.6435      0.0000 
 -12   0   4    237.2104      2.6140    212.3366      0.0000 
 -10   0   4    683.7339      2.1011    644.1655      0.0000 
  -8   0   4    184.0994      2.3139   -161.1470      0.0000 
  -6   0   4    595.4764      1.8254   -576.7371      0.0000 
  -4   0   4    244.9264      1.9991   -234.7650      0.0000 
  -2   0   4    457.7395      1.9293    436.2724      0.0000 
   0   0   4    326.3445      2.3580    284.8892      0.0000 
   2   0   4    275.6043      2.2865   -298.5154      0.0000 
   4   0   4    581.1649      2.0142   -718.6381      0.0000 
   6   0   4    145.2503      2.7745    150.2766      0.0000 
   8   0   4    476.5456      2.2668    508.7558      0.0000 
  10   0   4     78.6492      2.3081    -75.1911      0.0000 
  12   0   4    504.5195      2.6196   -505.8071      0.0000 
  14   0   4    197.9039      3.3077   -190.7256      0.0000 
  16   0   4    301.3028      3.2260    297.4638      0.0000 
  18   0   4    237.4349      3.5739    231.4430      0.0000 
  20   0   4    186.0969      4.1779   -182.9446      0.0000 
  22   0   4    267.7675      3.9709   -256.2567      0.0000 
  24   0   4    127.3393      3.5162    122.1080      0.0000 
  26   0   4    254.8260      4.7060    243.1671      0.0000 
  28   0   4      0.0000     22.1597     -9.7220      0.0000 
  30   0   4    204.3513      5.7709   -196.4120      0.0000 
  32   0   4     58.5890      4.3211    -58.7004      0.0000 
  34   0   4    110.8051      3.5516    110.7589      0.0000 
 -35   1   4     27.2824     24.8529     -5.6860      0.0000 
 -33   1   4     58.3971      4.3093    -57.6977      0.0000 
 -31   1   4     25.3846      8.9148    -19.9779      0.0000 
 -29   1   4     70.0045      3.1661     68.7511      0.0000 
 -27   1   4     50.0024      3.9239     47.2072      0.0000 
 -23   1   4     66.3080      2.5212    -62.7514      0.0000 
 -21   1   4     52.1665      2.8947     50.4895      0.0000 
 -19   1   4     89.7150      2.4764     86.3056      0.0000 
 -17   1   4     27.7852     14.0977    -15.7520      0.0000 
 -15   1   4    126.8258      3.6840   -119.5868      0.0000 
 -13   1   4     34.2488      3.1287    -39.4647      0.0000 
 -11   1   4    163.6564      2.9984    151.5911      0.0000 
  -9   1   4     53.7790      1.8260     54.6223      0.0000 
  -7   1   4     58.5660      1.7134    -58.3698      0.0000 
  -5   1   4     84.5173      2.6774    -85.7453      0.0000 
  -3   1   4     24.2974      3.4292     28.3184      0.0000 
  -1   1   4    129.6762      3.3640    117.2905      0.0000 
   1   1   4     86.4002      2.3129     72.0155      0.0000 
   3   1   4    134.2438      3.4052   -144.2803      0.0000 
   5   1   4    123.6047      3.2448   -137.0758      0.0000 
   7   1   4     78.9000      2.6878     89.3335      0.0000 
   9   1   4     97.4862      2.6918    103.1590      0.0000 
  11   1   4     44.3697      2.4751    -40.6017      0.0000 
  13   1   4    132.9153      3.7580   -131.0632      0.0000 
  15   1   4      0.0000     16.8054     13.9789      0.0000 
  17   1   4    111.1868      3.6272    109.0387      0.0000 
  19   1   4     34.0048      4.1900     30.1588      0.0000 
  21   1   4     88.3400      2.6102    -87.9603      0.0000 
  23   1   4     27.3430     20.4590    -30.6263      0.0000 
  25   1   4     58.3453      3.3351     55.3813      0.0000 
  27   1   4     56.9395      3.6997     53.6488      0.0000 
  29   1   4     39.1470     18.4384    -36.7143      0.0000 
  31   1   4     42.4507      5.8576    -47.7298      0.0000 
  33   1   4     12.7698     24.8047     19.1440      0.0000 
 -34   2   4     77.5695      3.6179     77.5436      0.0000 
 -32   2   4    135.1118      4.0710    130.2010      0.0000 
 -30   2   4     67.0299      3.4638    -62.9067      0.0000 
 -28   2   4    185.3757      5.5683   -184.7407      0.0000 
 -26   2   4     37.1959     17.3055     23.5884      0.0000 
 -24   2   4    207.1946      4.6674    200.9610      0.0000 
 -22   2   4     99.2096      3.0770     94.2803      0.0000 
 -20   2   4    213.0238      4.2056   -214.7155      0.0000 
 -18   2   4    148.2361      4.4230   -143.5721      0.0000 
 -16   2   4    138.2569      4.2568    138.3276      0.0000 
 -14   2   4    268.5348      3.1962    257.7393      0.0000 
 -12   2   4    113.9310      3.5722   -111.3379      0.0000 
 -10   2   4    392.0369      2.6893   -374.8951      0.0000 
  -8   2   4     88.9592      2.8876     84.6632      0.0000 
  -6   2   4    322.9230      2.5304    330.8472      0.0000 
  -4   2   4    124.0878      3.3194    128.3532      0.0000 
  -2   2   4    211.9346      2.8091   -221.3969      0.0000 
   0   2   4    144.4288      3.8778   -138.4602      0.0000 
   2   2   4    187.0578      3.9152    174.8381      0.0000 
   4   2   4    359.0745      2.8372    411.9678      0.0000 
   6   2   4     80.3303      3.0869    -94.8712      0.0000 
   8   2   4    250.5625      3.1114   -287.9756      0.0000 
  10   2   4     65.4040      2.0752     68.5510      0.0000 
  12   2   4    309.8082      3.1415    322.9694      0.0000 
  14   2   4    119.9708      3.7743    120.5410      0.0000 
  16   2   4    189.2917      4.0802   -197.0757      0.0000 
  18   2   4    142.7422      4.4682   -144.0281      0.0000 
  20   2   4    121.7061      3.9202    123.6051      0.0000 
  22   2   4    185.7909      4.8520    180.2848      0.0000 
  24   2   4     89.1307      2.3566    -89.6662      0.0000 
  26   2   4    174.7390      5.5810   -174.2841      0.0000 
  28   2   4      0.0000     22.6208      9.6821      0.0000 
  30   2   4    144.1676      4.4301    144.1922      0.0000 
  32   2   4     46.3946     18.6259     47.1331      0.0000 
 -33   3   4    115.4377      3.2842    116.3178      0.0000 
 -31   3   4     53.8376      4.7679     55.0095      0.0000 
 -29   3   4    132.9179      4.5866   -130.8825      0.0000 
 -27   3   4    117.1050      3.7682   -114.7626      0.0000 
 -25   3   4    125.3573      3.7538    125.9209      0.0000 
 -23   3   4    147.1982      4.5884    145.4494      0.0000 
 -21   3   4     75.3803      2.5118    -71.3670      0.0000 
 -19   3   4    193.6169      4.4813   -184.0007      0.0000 
 -17   3   4     20.6407     18.3337     -8.2516      0.0000 
 -15   3   4    248.0970      3.8195    252.0938      0.0000 
 -13   3   4    110.9565      3.8234    108.4196      0.0000 
 -11   3   4    289.5309      3.3395   -291.5826      0.0000 
  -9   3   4    148.6222      3.9295   -150.0560      0.0000 
  -7   3   4    147.1006      3.8664    157.1723      0.0000 
  -5   3   4    198.0603      3.3552    203.3239      0.0000 
  -3   3   4    119.1316      3.6612   -127.3777      0.0000 
  -1   3   4    264.2626      3.3184   -269.5503      0.0000 
   1   3   4      0.0000     19.6528    -13.8516      0.0000 
   3   3   4    335.7489      3.8653    319.8747      0.0000 
   5   3   4    123.9034      4.0869    141.2614      0.0000 
   7   3   4    211.2634      3.7582   -246.9256      0.0000 
   9   3   4    107.8634      3.3103   -124.4996      0.0000 
  11   3   4    148.9625      4.4409    165.6086      0.0000 
  13   3   4    197.7115      4.0232    210.0035      0.0000 
  15   3   4    101.5864      3.1541    -98.7263      0.0000 
  17   3   4    198.9112      4.5008   -205.1255      0.0000 
  19   3   4      0.0000     19.9664     -4.1176      0.0000 
  21   3   4    176.2656      5.4260    180.4499      0.0000 
  23   3   4     36.0130      5.4595     32.3191      0.0000 
  25   3   4    132.3290      4.1180   -128.4600      0.0000 
  27   3   4     91.3700      2.7305    -91.5112      0.0000 
  29   3   4     89.9759      3.0180     87.6158      0.0000 
  31   3   4     96.7687      3.1826     94.4461      0.0000 
 -32   4   4     42.0721     22.0678    -39.8489      0.0000 
 -30   4   4     34.6420     23.8894     24.6654      0.0000 
 -28   4   4     73.1587      3.4682     69.8542      0.0000 
 -26   4   4      0.0000     22.7876     -2.9845      0.0000 
 -24   4   4     77.1318      2.9502    -74.5251      0.0000 
 -22   4   4     29.9394     21.6630    -38.1165      0.0000 
 -20   4   4     74.8493      2.7210     73.6746      0.0000 
 -18   4   4     72.5349      2.6151     73.2213      0.0000 
 -16   4   4     62.4010      2.7609    -64.6136      0.0000 
 -14   4   4    115.7937      3.2466   -110.6757      0.0000 
 -12   4   4     40.9896      3.5599     37.9064      0.0000 
 -10   4   4    150.9074      4.5491    152.1947      0.0000 
  -8   4   4      5.2178     17.9349    -13.1774      0.0000 
  -6   4   4    173.5650      4.0897   -173.0983      0.0000 
  -4   4   4     50.3093      2.7470    -53.0166      0.0000 
  -2   4   4    105.1036      2.7888    109.3262      0.0000 
   0   4   4     72.4844      2.4409     72.5859      0.0000 
   2   4   4    110.3617      3.4292   -106.0141      0.0000 
   4   4   4    159.6984      4.6449   -162.8799      0.0000 
   6   4   4     48.3534      3.4650     49.4429      0.0000 
   8   4   4     97.3204      4.2130    108.8079      0.0000 
  10   4   4     35.0070      4.3961    -39.7127      0.0000 
  12   4   4    124.4743      3.6118   -132.9795      0.0000 
  14   4   4     44.1254      3.7373    -44.1469      0.0000 
  16   4   4     69.7401      2.6693     74.3788      0.0000 
  18   4   4     37.5395      4.8562     37.5284      0.0000 
  20   4   4     42.1189      4.6133    -39.6823      0.0000 
  22   4   4     61.0313      3.6755    -65.3066      0.0000 
  24   4   4      0.0000     22.8750     30.2349      0.0000 
  26   4   4     58.3750      4.2869     58.5263      0.0000 
  28   4   4     29.4713     23.8570     -4.3335      0.0000 
  30   4   4     48.1487      5.7573    -48.5267      0.0000 
 -29   5   4    106.5682      3.3585    111.3353      0.0000 
 -27   5   4     95.5589      3.0685     96.7458      0.0000 
 -25   5   4     97.4910      3.7513   -101.7648      0.0000 
 -23   5   4    124.4040      4.1180   -125.1802      0.0000 
 -21   5   4     54.5093      4.0971     59.2667      0.0000 
 -19   5   4    160.4834      4.3505    154.3215      0.0000 
 -17   5   4     24.6553     21.0509     10.7152      0.0000 
 -15   5   4    225.0458      4.8030   -220.7583      0.0000 
 -13   5   4     93.7779      2.7334    -84.6818      0.0000 
 -11   5   4    217.4001      4.6436    220.1564      0.0000 
  -9   5   4    139.4954      4.3747    141.3733      0.0000 
  -7   5   4    135.2508      4.0247   -133.8805      0.0000 
  -5   5   4    180.8461      4.6967   -183.8929      0.0000 
  -3   5   4    108.5815      3.0076     99.0301      0.0000 
  -1   5   4    228.8091      4.5583    233.7566      0.0000 
   1   5   4      0.0000     22.1248      4.2635      0.0000 
   3   5   4    272.8316      5.4256   -251.9856      0.0000 
   5   5   4    104.8997      3.7185   -108.0856      0.0000 
   7   5   4    182.9387      5.4517    197.2306      0.0000 
   9   5   4     98.3285      3.0522    114.1931      0.0000 
  11   5   4    118.7076      3.4030   -135.9712      0.0000 
  13   5   4    155.4903      4.7235   -171.2706      0.0000 
  15   5   4     70.4234      2.9892     74.1242      0.0000 
  17   5   4    158.4803      4.6240    170.4882      0.0000 
  19   5   4      7.0655     22.6372      3.8277      0.0000 
  21   5   4    142.6855      4.0822   -143.5426      0.0000 
  23   5   4     35.4505     22.9323    -37.5650      0.0000 
  25   5   4    101.1136      3.5789    107.5461      0.0000 
  27   5   4     72.6463      3.9645     77.7564      0.0000 
  29   5   4     68.5038      4.3581    -67.7466      0.0000 
 -28   6   4      0.0000     25.8445     10.5504      0.0000 
 -26   6   4      0.0000     25.1345     -2.2641      0.0000 
 -24   6   4     14.2885     24.4110    -18.2030      0.0000 
 -22   6   4      0.0000     24.5367    -10.0388      0.0000 
 -20   6   4     33.0994     23.5885     24.1514      0.0000 
 -18   6   4     27.0448     22.4693      7.3332      0.0000 
 -16   6   4     34.6959     19.8845     -7.5952      0.0000 
 -14   6   4     12.2268     21.6615    -20.5522      0.0000 
 -12   6   4     24.6283     21.2211     11.6191      0.0000 
 -10   6   4      0.0000     21.6330     25.8721      0.0000 
  -8   6   4      0.0000     21.0593     -1.0749      0.0000 
  -6   6   4     23.6632     20.3523    -11.3287      0.0000 
  -4   6   4      0.0000     21.1162     -5.9345      0.0000 
  -2   6   4     30.8977      6.1494     28.9721      0.0000 
   0   6   4      0.0000     22.2622     20.5987      0.0000 
   2   6   4      0.0000     23.9875     -7.2030      0.0000 
   4   6   4      0.0000     26.4373    -10.0781      0.0000 
   6   6   4      0.0000     24.5844     12.6458      0.0000 
   8   6   4      0.0000     23.6163     36.4615      0.0000 
  10   6   4     30.7496     22.2987      6.9475      0.0000 
  12   6   4      5.1426     12.0636    -10.9739      0.0000 
  14   6   4      0.0000     22.7404      0.9794      0.0000 
  16   6   4     32.1752     22.8300     23.2302      0.0000 
  18   6   4     37.2133     20.2587     18.4545      0.0000 
  20   6   4     21.6062     24.3300    -15.0652      0.0000 
  22   6   4     22.5245     24.4842    -12.0338      0.0000 
  24   6   4      0.0000     25.0755      8.9548      0.0000 
  26   6   4     26.8227     26.4346     14.9703      0.0000 
 -23   7   4     58.3575      5.1370     63.4282      0.0000 
 -21   7   4     16.4503     25.3617    -29.4077      0.0000 
 -19   7   4     75.1543      3.7870    -76.3619      0.0000 
 -17   7   4     29.8720     23.9700     -5.5592      0.0000 
 -15   7   4    117.5296      4.1592    115.6317      0.0000 
 -13   7   4     40.1882     20.5105     39.7869      0.0000 
 -11   7   4    102.7028      2.6169   -100.4399      0.0000 
  -9   7   4     76.0164      3.2015    -75.6339      0.0000 
  -7   7   4     70.4800      3.3506     66.2688      0.0000 
  -5   7   4    100.9326      3.0229     95.2701      0.0000 
  -3   7   4     50.0024      4.5392    -49.3374      0.0000 
  -1   7   4    125.3373      4.0826   -118.5718      0.0000 
   1   7   4     24.8858     23.9637      0.4548      0.0000 
   3   7   4    134.3085      4.0125    122.4164      0.0000 
   5   7   4     57.2615      5.8347     51.7484      0.0000 
   7   7   4     98.7116      3.2331    -95.6366      0.0000 
   9   7   4     51.5291      5.2246    -59.2689      0.0000 
  11   7   4     61.7665      4.2003     68.1016      0.0000 
  13   7   4     73.3772      3.6301     84.5944      0.0000 
  15   7   4     40.9091     20.8121    -34.1023      0.0000 
  17   7   4     77.7798      3.6847    -86.1930      0.0000 
  19   7   4      0.0000     25.8536     -0.6452      0.0000 
  21   7   4     70.4529      4.3261     69.1516      0.0000 
  23   7   4     35.7413     26.9662     23.8247      0.0000 
 -18   8   4     30.4190     25.7944    -30.2050      0.0000 
 -16   8   4     42.4906     21.4019     31.4594      0.0000 
 -14   8   4     31.9422     25.6245     49.9534      0.0000 
 -12   8   4      0.0000     25.2733    -22.3210      0.0000 
 -10   8   4     72.0221      3.8810    -61.8689      0.0000 
  -8   8   4     18.5148     24.1311      0.2362      0.0000 
  -6   8   4     69.0475      3.8915     63.7758      0.0000 
  -4   8   4      0.0000     24.9038     16.6292      0.0000 
  -2   8   4     45.4606     20.8538    -57.2010      0.0000 
   0   8   4     47.0580     19.2303    -44.0041      0.0000 
   2   8   4     49.7734     20.5914     38.8822      0.0000 
   4   8   4     44.8771     29.5863     49.6454      0.0000 
   6   8   4     13.8973     30.1424    -25.6197      0.0000 
   8   8   4     48.8767     22.9088    -64.4350      0.0000 
  10   8   4      0.0000     26.2856      0.8470      0.0000 
  12   8   4     41.9801      6.9282     47.3045      0.0000 
  14   8   4     40.5701     22.5323     13.8837      0.0000 
  16   8   4     48.8359      6.0950    -45.7397      0.0000 
  18   8   4     47.9758     20.4490    -27.0706      0.0000 
 -11   9   4     44.9056     21.5127     22.9619      0.0000 
  -9   9   4     19.9018     26.3120     19.2032      0.0000 
  -7   9   4      0.0000     25.9072    -15.8779      0.0000 
  -5   9   4     19.7619     26.5262    -22.7850      0.0000 
  -3   9   4     11.8835     26.6490     15.0382      0.0000 
  -1   9   4      0.0000     27.5897     28.6265      0.0000 
   1   9   4      0.0000     27.6104     -2.3891      0.0000 
   3   9   4     25.4266     14.5064    -31.0888      0.0000 
   5   9   4      0.0000     32.4427    -12.2186      0.0000 
   7   9   4     34.3397     31.3717     23.7067      0.0000 
   9   9   4      0.0000     29.4167     12.1837      0.0000 
 -35   1   5     32.9003     24.9188     29.0296      0.0000 
 -33   1   5    175.5655      5.1180    169.1668      0.0000 
 -31   1   5      0.0000     23.4458     -0.7691      0.0000 
 -29   1   5    217.9823      5.3127   -213.1287      0.0000 
 -27   1   5    129.5896      3.8551   -123.3000      0.0000 
 -25   1   5    250.6379      4.3834    241.0515      0.0000 
 -23   1   5    252.1458      3.9957    237.2661      0.0000 
 -21   1   5    194.9587      4.0491   -187.2187      0.0000 
 -19   1   5    226.2817      3.7065   -212.6321      0.0000 
 -17   1   5     15.3428     17.4469     23.4233      0.0000 
 -15   1   5    326.6128      3.0172    314.3539      0.0000 
 -13   1   5     26.4102      3.9930    -17.1680      0.0000 
 -11   1   5    583.4690      2.4611   -546.7286      0.0000 
  -9   1   5    314.6145      2.4270   -300.8848      0.0000 
  -7   1   5    309.3965      2.3799    309.1683      0.0000 
  -5   1   5    401.8415      2.2463    405.1422      0.0000 
  -3   1   5    261.1034      2.4991   -264.5678      0.0000 
  -1   1   5    319.5386      2.6345   -288.8825      0.0000 
   1   1   5    177.4474      3.4862    161.6730      0.0000 
   3   1   5    415.6182      2.6326    439.5011      0.0000 
   5   1   5    175.6688      3.1086    200.0056      0.0000 
   7   1   5    479.3091      2.5982   -558.1272      0.0000 
   9   1   5    204.1127      3.1786   -232.5662      0.0000 
  11   1   5    285.3454      3.0489    303.8173      0.0000 
  13   1   5    236.4917      3.3677    249.5047      0.0000 
  15   1   5    216.4508      3.5659   -220.0707      0.0000 
  17   1   5    284.4896      3.5937   -292.3205      0.0000 
  19   1   5     86.7061      2.6451     84.8186      0.0000 
  21   1   5    227.7511      4.4085    229.9689      0.0000 
  23   1   5      4.4194     11.1448      8.2047      0.0000 
  25   1   5    226.9546      4.9675   -227.4508      0.0000 
  27   1   5     96.0791      2.5194    -97.4576      0.0000 
  29   1   5    148.6374      5.2369    149.3852      0.0000 
  31   1   5    118.6731      3.7381    118.1686      0.0000 
  33   1   5     74.8004      3.7744    -79.0168      0.0000 
 -34   2   5     74.8955      3.6530     71.9828      0.0000 
 -32   2   5     84.5154      3.1496     83.5769      0.0000 
 -30   2   5     70.6551      3.3563    -68.3287      0.0000 
 -28   2   5    103.7737      3.1195    -97.9925      0.0000 
 -26   2   5     36.6372      5.3247     36.7973      0.0000 
 -24   2   5    135.1993      4.0199    125.9035      0.0000 
 -22   2   5      0.0000     19.5490     11.8887      0.0000 
 -20   2   5    169.7816      4.5441   -163.4040      0.0000 
 -18   2   5     46.8644      3.0635    -49.2452      0.0000 
 -16   2   5    113.1756      3.3959    109.6360      0.0000 
 -14   2   5    114.1498      3.8047    112.4876      0.0000 
 -12   2   5     79.1234      2.1196    -76.4496      0.0000 
 -10   2   5    194.2634      3.2347   -193.9698      0.0000 
  -8   2   5      0.0000     15.6581     21.3168      0.0000 
  -6   2   5    208.9137      2.9352    215.4910      0.0000 
  -4   2   5     24.5286     13.7177     25.0382      0.0000 
  -2   2   5    182.6557      3.2863   -181.9537      0.0000 
   0   2   5     74.1338      1.9488    -74.0586      0.0000 
   2   2   5    144.5556      4.4634    139.1243      0.0000 
   4   2   5    195.1927      3.6275    207.0286      0.0000 
   6   2   5     35.7917      3.5089    -46.3160      0.0000 
   8   2   5    203.5418      3.4363   -235.5238      0.0000 
  10   2   5     58.2962      2.4330     61.1183      0.0000 
  12   2   5    194.6206      3.6001    208.6731      0.0000 
  14   2   5      0.0000     17.5520      3.7950      0.0000 
  16   2   5    169.3702      4.3658   -173.1436      0.0000 
  18   2   5     64.3934      2.5501    -65.9194      0.0000 
  20   2   5    104.8814      2.9913    107.4553      0.0000 
  22   2   5     98.4859      2.6810     95.6611      0.0000 
  24   2   5     73.7853      2.8342    -71.8938      0.0000 
  26   2   5    103.2414      3.3343   -102.7111      0.0000 
  28   2   5     32.5627      6.9644     40.0076      0.0000 
  30   2   5     91.2458      2.9378     87.1623      0.0000 
  32   2   5      0.0000     24.7290     -1.0655      0.0000 
 -33   3   5     88.5292      3.3418    -87.5958      0.0000 
 -31   3   5     15.7615     23.7520      3.9120      0.0000 
 -29   3   5    122.5888      4.2736    120.5573      0.0000 
 -27   3   5     76.2367      3.0513     74.3592      0.0000 
 -25   3   5    136.9210      4.9442   -138.0795      0.0000 
 -23   3   5    134.9523      3.8724   -133.1400      0.0000 
 -21   3   5     97.2912      2.6409     94.2547      0.0000 
 -19   3   5    127.8994      4.0731    131.0448      0.0000 
 -17   3   5      0.0000     18.7068    -14.8228      0.0000 
 -15   3   5    190.3849      4.0315   -185.6962      0.0000 
 -13   3   5     19.3661      6.6090     15.8280      0.0000 
 -11   3   5    311.6962      3.3096    309.2467      0.0000 
  -9   3   5    170.7764      3.7093    172.7654      0.0000 
  -7   3   5    170.7348      3.8094   -183.7213      0.0000 
  -5   3   5    194.7743      3.5092   -206.6068      0.0000 
  -3   3   5    126.7873      4.3739    132.6530      0.0000 
  -1   3   5    180.7596      3.9269    175.0086      0.0000 
   1   3   5    106.0406      2.7886    -90.2771      0.0000 
   3   3   5    236.7088      4.3428   -228.5013      0.0000 
   5   3   5     78.3891      2.1111    -83.8792      0.0000 
   7   3   5    244.0479      3.7525    275.6710      0.0000 
   9   3   5    121.0502      3.1455    136.0966      0.0000 
  11   3   5    116.8888      3.9852   -136.9311      0.0000 
  13   3   5    125.1936      3.7670   -138.5636      0.0000 
  15   3   5     94.9229      2.5801     98.7981      0.0000 
  17   3   5    146.4743      4.5201    158.3186      0.0000 
  19   3   5     30.0491      5.7636    -28.6252      0.0000 
  21   3   5    113.1236      3.6032   -119.9914      0.0000 
  23   3   5     27.5757      7.1627    -19.1639      0.0000 
  25   3   5    121.4282      4.1057    121.7908      0.0000 
  27   3   5     63.6791      3.7887     65.5288      0.0000 
  29   3   5     72.7023      3.7015    -73.8800      0.0000 
  31   3   5     77.3474      3.6302    -74.7998      0.0000 
 -32   4   5    105.6628      3.5445   -106.9837      0.0000 
 -30   4   5     81.0259      3.5062     84.8098      0.0000 
 -28   4   5    137.3426      4.6546    135.6672      0.0000 
 -26   4   5     38.4865     20.2227    -42.5635      0.0000 
 -24   4   5    177.4733      5.7536   -178.8748      0.0000 
 -22   4   5      0.0000     22.1419    -22.6620      0.0000 
 -20   4   5    226.3363      4.9933    225.4753      0.0000 
 -18   4   5     87.5756      3.2590     93.6575      0.0000 
 -16   4   5    180.6647      4.8433   -183.6531      0.0000 
 -14   4   5    189.3662      4.5490   -185.4755      0.0000 
 -12   4   5    146.5109      4.5900    141.9662      0.0000 
 -10   4   5    284.2260      3.8169    289.6773      0.0000 
  -8   4   5     62.1782      2.3891    -61.6024      0.0000 
  -6   4   5    323.9795      3.5851   -333.6262      0.0000 
  -4   4   5     16.5941      8.4666    -16.4654      0.0000 
  -2   4   5    292.9428      3.7391    300.6207      0.0000 
   0   4   5    108.8939      2.8972    106.5783      0.0000 
   2   4   5    279.8882      4.6960   -241.7671      0.0000 
   4   4   5    256.9742      4.8864   -246.7315      0.0000 
   6   4   5    108.0222      3.5110    115.4031      0.0000 
   8   4   5    246.5508      4.3730    280.5458      0.0000 
  10   4   5     80.4695      2.4514    -83.6412      0.0000 
  12   4   5    221.4255      4.6563   -254.5920      0.0000 
  14   4   5     10.4246     19.8982    -13.5855      0.0000 
  16   4   5    197.9609      5.0136    216.5267      0.0000 
  18   4   5     67.0835      3.0967     78.9251      0.0000 
  20   4   5    126.4425      3.7754   -127.0922      0.0000 
  22   4   5    120.2442      3.9039   -124.8907      0.0000 
  24   4   5     79.8409      3.1270     81.6988      0.0000 
  26   4   5    125.4961      4.2499    128.2593      0.0000 
  28   4   5     40.3384      6.5073    -41.4540      0.0000 
  30   4   5    106.2137      2.9956   -108.9242      0.0000 
 -29   5   5      0.0000     25.3596    -16.9818      0.0000 
 -27   5   5     12.4127     25.0475    -21.1879      0.0000 
 -25   5   5     21.8398     10.9014     19.7783      0.0000 
 -23   5   5     38.9076     19.5184     19.8441      0.0000 
 -21   5   5     18.4926     22.2826      4.4425      0.0000 
 -19   5   5     20.6096     21.6546    -22.1956      0.0000 
 -17   5   5      8.6854     20.8351     -3.3759      0.0000 
 -15   5   5      6.0450     20.9752     17.3906      0.0000 
 -13   5   5     16.8536     20.0512    -16.8280      0.0000 
 -11   5   5     60.9230      2.9419    -59.2777      0.0000 
  -9   5   5     30.0200      5.6129    -36.7936      0.0000 
  -7   5   5     31.5060      5.1521     26.5572      0.0000 
  -5   5   5      0.0000     20.0814     13.7902      0.0000 
  -3   5   5     24.8026     20.4105    -20.1248      0.0000 
  -1   5   5     20.5326     20.6037    -12.1839      0.0000 
   1   5   5     18.1664     22.6153     37.2346      0.0000 
   3   5   5     38.1457     21.0304     21.7764      0.0000 
   5   5   5      0.0000     23.7220    -22.1765      0.0000 
   7   5   5     39.9424     17.5279    -44.3794      0.0000 
   9   5   5     16.1601     21.1982    -10.1282      0.0000 
  11   5   5      0.0000     21.0964     14.5997      0.0000 
  13   5   5      0.3939     20.6911     -0.0753      0.0000 
  15   5   5      0.0000     21.6032    -22.1404      0.0000 
  17   5   5     23.1526     21.5712    -10.0523      0.0000 
  19   5   5     27.4534     22.4369     10.1927      0.0000 
  21   5   5      0.0000     22.8424      7.3593      0.0000 
  23   5   5      0.0000     24.3846     -4.1609      0.0000 
  25   5   5     41.4114     19.1101    -18.8994      0.0000 
  27   5   5     23.9645     25.1030     -9.8785      0.0000 
 -26   6   5      0.0000     25.8824     20.7954      0.0000 
 -24   6   5    106.5076      4.1059    107.0567      0.0000 
 -22   6   5      0.0000     23.9105     14.6983      0.0000 
 -20   6   5    122.9741      3.3873   -124.6984      0.0000 
 -18   6   5     59.3898      4.0323    -60.7094      0.0000 
 -16   6   5    107.3038      3.6545    105.3127      0.0000 
 -14   6   5    104.7313      3.7488    102.9046      0.0000 
 -12   6   5     78.9737      2.7613    -77.7979      0.0000 
 -10   6   5    158.2625      4.9665   -147.5750      0.0000 
  -8   6   5     39.6651     16.3855     30.2590      0.0000 
  -6   6   5    161.4693      5.7094    171.7809      0.0000 
  -4   6   5     14.5487     21.4331      3.8376      0.0000 
  -2   6   5    168.4605      5.1418   -150.2342      0.0000 
   0   6   5     59.2346      3.8001    -55.4262      0.0000 
   2   6   5    140.9075      4.5672    128.8976      0.0000 
   4   6   5    141.6529      3.7709    124.1005      0.0000 
   6   6   5     67.8641      4.1128    -67.1134      0.0000 
   8   6   5    133.4206      4.1263   -140.8176      0.0000 
  10   6   5     31.0475     23.4875     47.0490      0.0000 
  12   6   5    121.8565      4.4637    137.6475      0.0000 
  14   6   5      0.0000     22.8932     13.1954      0.0000 
  16   6   5    116.8281      4.0282   -128.8266      0.0000 
  18   6   5     32.1199      7.5097    -41.4399      0.0000 
  20   6   5     69.9786      3.8678     74.2666      0.0000 
  22   6   5     72.3239      3.9722     80.0057      0.0000 
  24   6   5      0.0000     26.3800    -49.7948      0.0000 
  26   6   5     74.1764      4.3644    -81.1965      0.0000 
 -23   7   5      8.1420     26.4135     34.8030      0.0000 
 -21   7   5     31.6740     25.1296    -30.0851      0.0000 
 -19   7   5     30.3115     25.0566    -30.7665      0.0000 
 -17   7   5      0.0000     24.2318      3.9583      0.0000 
 -15   7   5     55.9360      4.5183     57.0632      0.0000 
 -13   7   5      0.0000     23.5341     13.2460      0.0000 
 -11   7   5     29.3051     23.6359    -42.9059      0.0000 
  -9   7   5      0.0000     23.5360    -13.3472      0.0000 
  -7   7   5     13.1783     23.4866     46.5277      0.0000 
  -5   7   5     42.8883      5.3357     42.9264      0.0000 
  -3   7   5     40.0365      5.8304    -38.6747      0.0000 
  -1   7   5     39.8080     20.7184    -47.5986      0.0000 
   1   7   5      0.0000     25.0791     18.6385      0.0000 
   3   7   5     65.1755      4.9840     55.4260      0.0000 
   5   7   5     33.8912     27.0228     11.2650      0.0000 
   7   7   5     51.7811      5.8703    -49.2214      0.0000 
   9   7   5     21.2998     24.5955     -5.7938      0.0000 
  11   7   5     34.4226     25.1637     46.3211      0.0000 
  13   7   5     34.1369     24.2465     29.8288      0.0000 
  15   7   5     19.6846     24.7357    -27.8389      0.0000 
  17   7   5     24.8535     24.8685    -36.1972      0.0000 
  19   7   5      0.0000     25.4821     16.2998      0.0000 
  21   7   5     13.1965     26.3642     33.5518      0.0000 
 -18   8   5     27.8442     10.3432     28.2161      0.0000 
 -16   8   5      0.0000     27.4404    -47.3512      0.0000 
 -14   8   5     47.4504      5.9129    -44.2017      0.0000 
 -12   8   5      0.0000     25.7461     34.4431      0.0000 
 -10   8   5     66.7053      4.1513     61.8981      0.0000 
  -8   8   5     27.6537     24.5075    -12.0558      0.0000 
  -6   8   5     73.9682      3.8550    -74.5839      0.0000 
  -4   8   5      0.0000     24.4737     -1.6415      0.0000 
  -2   8   5     69.3543      4.1408     64.0626      0.0000 
   0   8   5     19.9784     26.2320     25.9151      0.0000 
   2   8   5     50.8103     22.7505    -56.1427      0.0000 
   4   8   5     45.4766     29.1342    -53.5441      0.0000 
   6   8   5     49.4044     24.5318     30.9827      0.0000 
   8   8   5     52.8657      6.6118     53.8787      0.0000 
  10   8   5      0.0000     27.6268    -18.4681      0.0000 
  12   8   5     48.5560      6.5710    -55.3624      0.0000 
  14   8   5     19.5806     26.4085     -8.5730      0.0000 
  16   8   5     52.1169      5.8515     52.1052      0.0000 
 -11   9   5     30.7925     27.1954     41.0577      0.0000 
  -9   9   5     16.2404     26.6810     17.7111      0.0000 
  -7   9   5     34.8931     26.4779    -37.9904      0.0000 
  -5   9   5     39.4990     25.4918    -37.2266      0.0000 
  -3   9   5     11.9173     26.9045     27.0842      0.0000 
  -1   9   5      0.0000     27.7254     41.5610      0.0000 
   1   9   5      0.0000     29.1377    -13.2659      0.0000 
   3   9   5     55.8210     23.1304    -46.9542      0.0000 
   5   9   5     34.2185     31.0167    -12.8529      0.0000 
   7   9   5     42.0885     31.4487     41.8431      0.0000 
   9   9   5     30.7685     29.7229     14.5385      0.0000 
 -34   0   6    167.2312      4.8145    164.2883      0.0000 
 -32   0   6    138.8223      5.0478    141.8726      0.0000 
 -30   0   6    197.5707      5.5404   -196.2091      0.0000 
 -28   0   6    196.4440      5.2737   -187.0479      0.0000 
 -26   0   6    111.3364      3.6039    109.2235      0.0000 
 -24   0   6    287.1764      4.1501    278.7908      0.0000 
 -22   0   6     57.6056      2.7983    -54.8905      0.0000 
 -20   0   6    361.0370      3.4476   -339.9948      0.0000 
 -18   0   6    132.8470      4.0695   -121.7881      0.0000 
 -16   0   6    393.3717      2.9381    369.2538      0.0000 
 -14   0   6    229.2172      3.0388    217.3261      0.0000 
 -12   0   6    394.4128      2.6233   -377.0250      0.0000 
 -10   0   6    463.5399      2.4220   -449.3588      0.0000 
  -8   0   6     98.8536      3.2601     97.7809      0.0000 
  -6   0   6    689.2524      2.2047    684.6359      0.0000 
  -4   0   6     18.9869     15.1145     -9.3822      0.0000 
  -2   0   6    598.0380      2.4521   -554.2945      0.0000 
   0   0   6     78.3130      2.5119    -64.6442      0.0000 
   2   0   6    650.5324      2.5797    662.3331      0.0000 
   4   0   6    246.4490      2.7848    264.0034      0.0000 
   6   0   6    262.6157      2.7881   -292.3235      0.0000 
   8   0   6    450.1312      2.6993   -506.6461      0.0000 
  10   0   6    162.0173      3.6627    187.0190      0.0000 
  12   0   6    371.5671      3.0310    394.7011      0.0000 
  14   0   6     56.7316      2.1948    -54.6004      0.0000 
  16   0   6    401.8796      3.3697   -416.6239      0.0000 
  18   0   6      0.0000     18.8582      5.3760      0.0000 
  20   0   6    245.1896      4.1793    246.1070      0.0000 
  22   0   6    139.9098      4.4065    137.6355      0.0000 
  24   0   6    149.6842      5.1397   -148.5102      0.0000 
  26   0   6    182.0139      5.5495   -182.8575      0.0000 
  28   0   6    101.4449      2.8585     97.3497      0.0000 
  30   0   6    157.4385      5.7287    154.5842      0.0000 
  32   0   6     16.9691     24.8867    -16.2295      0.0000 
 -35   1   6     16.2358     25.4850     23.9622      0.0000 
 -33   1   6     60.2711      4.2619     55.6521      0.0000 
 -31   1   6      0.0000     23.3947    -15.8525      0.0000 
 -29   1   6     56.7792      3.9348    -58.8092      0.0000 
 -27   1   6     13.4946     21.3554     -2.8567      0.0000 
 -25   1   6     68.0100      2.8456     65.7000      0.0000 
 -23   1   6     51.8315      3.2901     51.3171      0.0000 
 -21   1   6     93.6132      3.2379    -91.2604      0.0000 
 -19   1   6     50.1710      2.8693    -50.3894      0.0000 
 -17   1   6     14.1547     17.4762      8.5624      0.0000 
 -15   1   6    111.5330      3.1628    107.2312      0.0000 
 -13   1   6     23.7229      4.5260    -10.4977      0.0000 
 -11   1   6    118.1565      3.5184   -116.7727      0.0000 
  -9   1   6     53.9560      1.9544    -57.1651      0.0000 
  -7   1   6    105.5676      2.6917    105.3589      0.0000 
  -5   1   6    149.0303      3.1437    149.2014      0.0000 
  -3   1   6     85.5774      2.5960    -79.8199      0.0000 
  -1   1   6    182.2133      3.4576   -161.2921      0.0000 
   1   1   6     67.1247      2.0062     59.5908      0.0000 
   3   1   6    144.3911      3.9604    146.2562      0.0000 
   5   1   6     62.6293      1.9002     67.5742      0.0000 
   7   1   6    140.9114      3.8597   -158.3479      0.0000 
   9   1   6     60.8706      2.0751    -69.1059      0.0000 
  11   1   6    100.6125      3.0013    106.1531      0.0000 
  13   1   6     73.0109      1.8364     74.4455      0.0000 
  15   1   6     61.4025      2.3108    -67.0914      0.0000 
  17   1   6     98.4031      3.3192   -104.5111      0.0000 
  19   1   6     40.5794      3.9102     44.0375      0.0000 
  21   1   6     56.9576      3.1485     58.6109      0.0000 
  23   1   6     11.8900     21.0369      4.5090      0.0000 
  25   1   6     58.9132      3.5548    -57.9659      0.0000 
  27   1   6      0.0000     22.8971    -13.5297      0.0000 
  29   1   6     43.6041     18.0420     45.5569      0.0000 
  31   1   6     31.6348     24.8895     27.8884      0.0000 
  33   1   6     18.3552     25.0830    -25.4138      0.0000 
 -34   2   6    112.6655      4.1111   -117.9306      0.0000 
 -32   2   6    108.2429      2.7654   -105.6589      0.0000 
 -30   2   6    139.4346      3.8768    135.5072      0.0000 
 -28   2   6    139.4970      5.2256    136.7366      0.0000 
 -26   2   6     72.4628      2.9454    -70.9806      0.0000 
 -24   2   6    188.7286      5.1623   -193.9340      0.0000 
 -22   2   6     33.3383      5.1291     35.7974      0.0000 
 -20   2   6    227.6854      4.2216    225.7938      0.0000 
 -18   2   6     81.5454      2.1414     80.2307      0.0000 
 -16   2   6    238.7585      3.6578   -234.8664      0.0000 
 -14   2   6    124.6421      3.9502   -123.1869      0.0000 
 -12   2   6    232.0202      3.3407    233.9065      0.0000 
 -10   2   6    261.2382      3.1166    263.2020      0.0000 
  -8   2   6     60.4175      1.9769    -59.2169      0.0000 
  -6   2   6    371.6632      2.8261   -375.9651      0.0000 
  -4   2   6      7.8407     16.0151     12.6833      0.0000 
  -2   2   6    283.2754      3.1169    283.6729      0.0000 
   0   2   6      4.1413     18.5748      6.0640      0.0000 
   2   2   6    389.4347      3.3562   -368.7480      0.0000 
   4   2   6    133.2499      4.2631   -144.9045      0.0000 
   6   2   6    142.5362      4.4355    160.1886      0.0000 
   8   2   6    274.3678      3.3385    308.5088      0.0000 
  10   2   6     89.5989      3.0231   -105.4714      0.0000 
  12   2   6    221.4116      3.7839   -248.8171      0.0000 
  14   2   6     27.5679     16.1318     27.0844      0.0000 
  16   2   6    255.4655      4.0780    284.6174      0.0000 
  18   2   6      0.0000     19.6278     -0.6509      0.0000 
  20   2   6    169.2598      5.1865   -176.5121      0.0000 
  22   2   6    106.6530      2.9081   -106.3067      0.0000 
  24   2   6    103.5788      2.8183    109.0067      0.0000 
  26   2   6    139.4869      3.7033    138.7949      0.0000 
  28   2   6     74.5536      3.2981    -72.9567      0.0000 
  30   2   6    121.0850      4.1096   -119.8808      0.0000 
  32   2   6     32.1120     25.2664     12.1285      0.0000 
 -33   3   6    119.5354      3.6057   -122.5412      0.0000 
 -31   3   6      0.0000     24.0588     16.7035      0.0000 
 -29   3   6    122.4770      4.1592    124.7802      0.0000 
 -27   3   6     36.0427     20.3593     27.9931      0.0000 
 -25   3   6    144.4555      4.5094   -138.9974      0.0000 
 -23   3   6    127.4307      4.1908   -125.9737      0.0000 
 -21   3   6    178.3295      5.3287    182.8301      0.0000 
 -19   3   6    130.5529      4.2979    125.5842      0.0000 
 -17   3   6     25.8187      5.8477    -26.7052      0.0000 
 -15   3   6    233.1521      3.9660   -232.5398      0.0000 
 -13   3   6     35.3672      3.8670     38.4345      0.0000 
 -11   3   6    256.9472      3.5794    257.2766      0.0000 
  -9   3   6     63.5719      2.1315     66.6412      0.0000 
  -7   3   6    240.8730      3.4586   -251.0127      0.0000 
  -5   3   6    198.0998      3.6971   -206.7882      0.0000 
  -3   3   6    209.8192      3.7376    220.2450      0.0000 
  -1   3   6    235.6446      3.9415    236.0464      0.0000 
   1   3   6    207.6992      4.6305   -197.0266      0.0000 
   3   3   6    258.1075      4.1779   -242.7132      0.0000 
   5   3   6      0.0000     19.9092    -15.8954      0.0000 
   7   3   6    268.0205      3.8785    297.4485      0.0000 
   9   3   6     33.6568     15.0426     45.3958      0.0000 
  11   3   6    203.5543      4.1966   -228.8331      0.0000 
  13   3   6     85.3826      2.4171    -93.6826      0.0000 
  15   3   6    154.4347      4.4532    168.9720      0.0000 
  17   3   6    168.4044      4.7473    182.6908      0.0000 
  19   3   6    120.2301      3.3889   -121.1478      0.0000 
  21   3   6    111.6012      3.7285   -117.9990      0.0000 
  23   3   6      0.0000     22.2896     16.0346      0.0000 
  25   3   6    126.0896      4.0037    125.7189      0.0000 
  27   3   6      0.0000     23.9006     13.0106      0.0000 
  29   3   6    101.6191      3.2923   -105.0991      0.0000 
  31   3   6     41.3332     22.7425    -54.2097      0.0000 
 -32   4   6     21.6845     26.3793     40.2467      0.0000 
 -30   4   6     39.5299     22.5328    -48.1248      0.0000 
 -28   4   6     42.4074     21.2028    -60.3580      0.0000 
 -26   4   6      0.0000     23.4953     26.4576      0.0000 
 -24   4   6     86.6484      3.1118     83.3339      0.0000 
 -22   4   6      9.6030     11.8883    -14.2310      0.0000 
 -20   4   6     97.2040      2.9449    -98.3241      0.0000 
 -18   4   6     26.5861     20.7145    -31.8516      0.0000 
 -16   4   6    105.8319      3.8319    105.3220      0.0000 
 -14   4   6     47.0306      3.4792     48.8504      0.0000 
 -12   4   6    106.4940      2.6887   -104.1253      0.0000 
 -10   4   6    117.2735      3.5329   -117.8723      0.0000 
  -8   4   6     48.7703      3.0342     49.5470      0.0000 
  -6   4   6    139.1873      4.2924    138.7861      0.0000 
  -4   4   6      0.0000     19.1737    -16.4409      0.0000 
  -2   4   6    111.6813      3.5866   -115.1544      0.0000 
   0   4   6      0.0000     20.7130      9.4464      0.0000 
   2   4   6    149.1974      4.4939    135.6844      0.0000 
   4   4   6     62.8014      3.4194     59.3602      0.0000 
   6   4   6     69.6395      2.8733    -71.2862      0.0000 
   8   4   6     96.4276      3.0730   -102.7340      0.0000 
  10   4   6     34.3384     16.6176     33.9161      0.0000 
  12   4   6     74.3696      2.7328     82.2363      0.0000 
  14   4   6     25.5926     20.0646     -2.1753      0.0000 
  16   4   6     83.7625      3.0522    -95.4373      0.0000 
  18   4   6      0.0000     21.0185     -5.1171      0.0000 
  20   4   6     61.3758      3.5052     63.5534      0.0000 
  22   4   6     33.6786     22.8023     46.0158      0.0000 
  24   4   6     16.5910     23.9911    -34.2314      0.0000 
  26   4   6     49.3266      5.1017    -52.8515      0.0000 
  28   4   6     16.1903     25.4766     22.4880      0.0000 
  30   4   6     52.7452      5.3613     45.2177      0.0000 
 -29   5   6    110.8858      3.3792   -111.1101      0.0000 
 -27   5   6     21.6147     24.6887    -28.7303      0.0000 
 -25   5   6    129.0179      3.8576    131.0427      0.0000 
 -23   5   6    105.8611      2.7227    107.3578      0.0000 
 -21   5   6    155.7761      4.8709   -157.2880      0.0000 
 -19   5   6    118.2945      3.9143   -115.9026      0.0000 
 -17   5   6     30.3233     21.8207     39.0755      0.0000 
 -15   5   6    193.0084      5.4356    196.9896      0.0000 
 -13   5   6     24.7617     20.6606    -37.5207      0.0000 
 -11   5   6    218.0723      4.7144   -217.5182      0.0000 
  -9   5   6     50.2261      3.4905    -47.6333      0.0000 
  -7   5   6    203.2268      4.7627    205.9354      0.0000 
  -5   5   6    147.1393      4.6732    149.0785      0.0000 
  -3   5   6    167.8064      5.1663   -167.4371      0.0000 
  -1   5   6    184.9256      5.3766   -179.3004      0.0000 
   1   5   6    140.6365      4.6526    132.1127      0.0000 
   3   5   6    203.1737      6.0611    192.6360      0.0000 
   5   5   6      0.0000     23.9016     13.7192      0.0000 
   7   5   6    201.7612      5.6813   -224.5678      0.0000 
   9   5   6     37.3969     17.5761    -45.9336      0.0000 
  11   5   6    165.2170      4.9586    169.1026      0.0000 
  13   5   6     75.1491      3.8272     90.1009      0.0000 
  15   5   6    109.5382      3.2883   -123.4638      0.0000 
  17   5   6    140.1028      3.8204   -156.4444      0.0000 
  19   5   6     78.4609      3.1572     83.4841      0.0000 
  21   5   6    100.1086      2.7665    110.7836      0.0000 
  23   5   6      0.0000     24.1335     -3.1026      0.0000 
  25   5   6    105.0216      3.6590   -109.3186      0.0000 
  27   5   6      0.0000     25.6050    -18.6346      0.0000 
 -26   6   6      0.0000     25.7333      6.8248      0.0000 
 -24   6   6      0.0000     25.0982     14.3832      0.0000 
 -22   6   6      0.0000     24.1848      0.1803      0.0000 
 -20   6   6     39.4336     20.1402    -17.8499      0.0000 
 -18   6   6      7.0640     23.1801     -5.2441      0.0000 
 -16   6   6     33.1036     21.7354     16.9494      0.0000 
 -14   6   6     18.8279     22.1541     18.5580      0.0000 
 -12   6   6     13.0632     21.9577    -13.7830      0.0000 
 -10   6   6     24.8035     21.2758     -9.7507      0.0000 
  -8   6   6      7.3518     21.4241      5.2833      0.0000 
  -6   6   6     34.8190      5.6908     29.9557      0.0000 
  -4   6   6      0.0000     22.2609     -5.2834      0.0000 
  -2   6   6      4.9210     22.7963    -29.1876      0.0000 
   0   6   6     11.6981     22.8486    -16.5923      0.0000 
   2   6   6      0.0000     25.2475     23.4298      0.0000 
   4   6   6     16.3997     25.2801      7.4444      0.0000 
   6   6   6      0.0000     26.3124    -16.5016      0.0000 
   8   6   6      0.0000     24.2938    -19.8776      0.0000 
  10   6   6      0.0000     23.0421     16.8625      0.0000 
  12   6   6     26.9060     23.3388     23.5573      0.0000 
  14   6   6      0.0000     23.8518     -6.1659      0.0000 
  16   6   6     21.7991     24.4895    -23.9558      0.0000 
  18   6   6      0.0000     24.0016     -0.0640      0.0000 
  20   6   6      0.0000     24.9960     11.2921      0.0000 
  22   6   6      0.0000     25.3720      4.1448      0.0000 
  24   6   6     28.5940     25.7197    -14.4087      0.0000 
 -23   7   6     62.1578      4.8050    -52.8233      0.0000 
 -21   7   6     81.2365      3.6934     76.1731      0.0000 
 -19   7   6     66.8343      4.2064     62.9808      0.0000 
 -17   7   6     33.2761     24.6745    -22.6923      0.0000 
 -15   7   6     98.9806      2.8697    -98.8936      0.0000 
 -13   7   6      0.0000     23.5999     18.9613      0.0000 
 -11   7   6    110.1156      3.8472    109.6947      0.0000 
  -9   7   6     24.1432     23.3176     24.4405      0.0000 
  -7   7   6    106.3087      3.2037   -103.0402      0.0000 
  -5   7   6     73.9324      3.3830    -71.0765      0.0000 
  -3   7   6     84.7151      3.1130     80.4431      0.0000 
  -1   7   6     89.8530      3.2289     87.5930      0.0000 
   1   7   6     56.2642      5.1572    -58.7877      0.0000 
   3   7   6    112.0205      3.2764    -98.1314      0.0000 
   5   7   6      0.0000     27.0809     -4.3149      0.0000 
   7   7   6    110.0103      3.3098    108.4918      0.0000 
   9   7   6     22.5648     25.8621     24.4021      0.0000 
  11   7   6     84.1583      3.5452    -81.6280      0.0000 
  13   7   6     47.6033     19.4524    -47.5094      0.0000 
  15   7   6     55.7078      4.9862     59.0130      0.0000 
  17   7   6     70.8601      4.1809     78.0463      0.0000 
  19   7   6     42.5778     21.8304    -37.0213      0.0000 
  21   7   6     56.1302      5.4689    -60.4390      0.0000 
 -18   8   6      5.7898     26.4671     12.5392      0.0000 
 -16   8   6     39.7979      7.3932    -48.5560      0.0000 
 -14   8   6      0.0000     26.1594    -31.8358      0.0000 
 -12   8   6     20.7954     25.7113     44.0058      0.0000 
 -10   8   6     45.7099     20.6930     42.1126      0.0000 
  -8   8   6     22.0914     12.0278    -22.7587      0.0000 
  -6   8   6     62.1768      4.6091    -64.0915      0.0000 
  -4   8   6      0.0000     25.1959     11.9323      0.0000 
  -2   8   6     60.0879      4.9113     60.1191      0.0000 
   0   8   6     35.6476     26.2557     15.8826      0.0000 
   2   8   6     58.6630      5.8294    -55.6315      0.0000 
   4   8   6      0.0000     30.3953    -27.0713      0.0000 
   6   8   6     35.0683     30.3419     38.5254      0.0000 
   8   8   6      0.0000     29.4501     45.9033      0.0000 
  10   8   6     47.4605     23.8421    -25.1888      0.0000 
  12   8   6     42.8588     25.6481    -45.2061      0.0000 
  14   8   6      0.0000     27.6820      2.7976      0.0000 
  16   8   6     47.3195      6.8309     49.5977      0.0000 
  -9   9   6     27.2517     26.7847     -5.6430      0.0000 
  -7   9   6     45.2594     22.2765     26.5162      0.0000 
  -5   9   6     23.1989     27.1020     16.7773      0.0000 
  -3   9   6      0.0000     27.1164    -20.7914      0.0000 
  -1   9   6     12.3808     27.9374    -19.8998      0.0000 
   1   9   6      0.0000     28.8425     16.3047      0.0000 
   3   9   6      6.8774     29.5294     24.9183      0.0000 
   5   9   6      0.0000     31.2251     -2.1512      0.0000 
   7   9   6      0.0000     31.2633    -26.7858      0.0000 
 -35   1   7    101.9877      3.5170   -100.6049      0.0000 
 -33   1   7    187.8874      5.3525   -179.5381      0.0000 
 -31   1   7     54.5098      4.3849     57.9449      0.0000 
 -29   1   7    209.1206      5.5457    199.4105      0.0000 
 -27   1   7      0.0000     21.9602     22.4818      0.0000 
 -25   1   7    215.0425      4.7637   -209.8832      0.0000 
 -23   1   7    132.8826      4.3264   -129.2009      0.0000 
 -21   1   7    346.0002      3.7210    334.2911      0.0000 
 -19   1   7    131.8057      3.9674    126.9053      0.0000 
 -17   1   7    134.4314      4.1823   -124.6838      0.0000 
 -15   1   7    393.6316      3.0945   -385.5897      0.0000 
 -13   1   7    106.0843      3.2349    105.8633      0.0000 
 -11   1   7    415.2836      2.7933    405.8217      0.0000 
  -9   1   7     47.1417      2.3554     37.5011      0.0000 
  -7   1   7    490.5952      2.6420   -486.7818      0.0000 
  -5   1   7    191.9184      3.1880   -188.2029      0.0000 
  -3   1   7    321.5417      2.9193    317.1873      0.0000 
  -1   1   7    271.7964      3.3097    245.6229      0.0000 
   1   1   7    536.5625      2.9649   -496.8057      0.0000 
   3   1   7    397.8013      3.1681   -396.1673      0.0000 
   5   1   7     63.6390      2.1583     69.6440      0.0000 
   7   1   7    424.3974      3.0752    460.8048      0.0000 
   9   1   7      8.3097     16.9572      7.7824      0.0000 
  11   1   7    280.9795      3.4615   -315.9434      0.0000 
  13   1   7     33.4726      3.8304    -32.3035      0.0000 
  15   1   7    204.6040      4.2012    225.0072      0.0000 
  17   1   7    212.1907      4.1025    221.4342      0.0000 
  19   1   7    250.6270      4.2820   -264.8570      0.0000 
  21   1   7    191.4562      4.8204   -202.9931      0.0000 
  23   1   7     32.0528     19.9310     32.7055      0.0000 
  25   1   7    165.6677      5.0065    160.2976      0.0000 
  27   1   7     17.2265     22.7177    -17.7563      0.0000 
  29   1   7    135.5574      4.2114   -136.2515      0.0000 
  31   1   7     44.3547     20.1862    -54.3065      0.0000 
 -34   2   7     69.0224      4.1240    -69.0217      0.0000 
 -32   2   7     49.9665      5.1563    -47.9262      0.0000 
 -30   2   7     95.4794      3.3552     92.2885      0.0000 
 -28   2   7     67.4952      3.4025     66.8844      0.0000 
 -26   2   7     56.9199      3.7590    -57.7125      0.0000 
 -24   2   7    117.3270      4.6171   -120.6350      0.0000 
 -22   2   7     66.6415      2.7628     66.0892      0.0000 
 -20   2   7    132.0078      4.1250    127.8771      0.0000 
 -18   2   7     43.9939      3.3522     42.8320      0.0000 
 -16   2   7    152.2345      4.4022   -147.0761      0.0000 
 -14   2   7     93.6937      2.2002    -93.9894      0.0000 
 -12   2   7    175.7952      3.7280    174.9304      0.0000 
 -10   2   7    111.3137      3.3716    113.2963      0.0000 
  -8   2   7     89.6090      3.3350    -95.2037      0.0000 
  -6   2   7    253.4292      3.1816   -252.4836      0.0000 
  -4   2   7     80.7178      2.8082     78.9056      0.0000 
  -2   2   7    217.4853      3.6596    212.4371      0.0000 
   0   2   7     27.1822      5.9777     27.6214      0.0000 
   2   2   7    279.9687      3.6709   -255.3841      0.0000 
   4   2   7      0.0000     20.0768    -34.5153      0.0000 
   6   2   7    158.6542      4.3753    174.9813      0.0000 
   8   2   7    122.9927      3.7845    131.5380      0.0000 
  10   2   7    128.9715      3.8457   -138.3843      0.0000 
  12   2   7    106.7348      3.1171   -115.5297      0.0000 
  14   2   7     36.2432      4.0403     39.2418      0.0000 
  16   2   7    168.9271      4.7937    188.6801      0.0000 
  18   2   7     31.9870     17.5215    -37.6602      0.0000 
  20   2   7    103.1369      3.4777   -106.5428      0.0000 
  22   2   7     29.2839      6.4310    -29.9585      0.0000 
  24   2   7     80.0146      2.8137     81.2359      0.0000 
  26   2   7     58.4119      3.9446     58.8405      0.0000 
  28   2   7     63.9617      3.8899    -62.6007      0.0000 
  30   2   7     64.9869      4.0527    -63.0699      0.0000 
  32   2   7      0.0000     25.5037     15.3229      0.0000 
 -33   3   7    105.3101      3.9614    106.1828      0.0000 
 -31   3   7     24.6262     24.5019    -35.8258      0.0000 
 -29   3   7    121.7642      3.7552   -115.8031      0.0000 
 -27   3   7     22.0777     22.5568    -11.2303      0.0000 
 -25   3   7    129.7950      3.9835    128.8892      0.0000 
 -23   3   7     59.0018      3.4536     61.9044      0.0000 
 -21   3   7    185.0443      5.3033   -188.7284      0.0000 
 -19   3   7     72.3537      2.5219    -73.1448      0.0000 
 -17   3   7     93.8021      3.5102     93.7538      0.0000 
 -15   3   7    193.7267      4.3785    203.9081      0.0000 
 -13   3   7     60.8122      2.4189    -62.9303      0.0000 
 -11   3   7    201.7823      3.9208   -209.5414      0.0000 
  -9   3   7     14.0609     17.2625    -14.9832      0.0000 
  -7   3   7    233.8368      3.6386    239.4184      0.0000 
  -5   3   7    105.5152      3.3326    107.8551      0.0000 
  -3   3   7    148.8033      4.3213   -147.6301      0.0000 
  -1   3   7    123.9207      3.8416   -121.5123      0.0000 
   1   3   7    230.5394      4.4307    213.3774      0.0000 
   3   3   7    227.5202      4.4037    226.3325      0.0000 
   5   3   7     12.6412     20.4862      5.0287      0.0000 
   7   3   7    211.5000      4.3715   -230.0320      0.0000 
   9   3   7     42.9402      3.6723    -44.3902      0.0000 
  11   3   7    141.9649      4.4885    163.2373      0.0000 
  13   3   7     49.5193      3.2794     52.6756      0.0000 
  15   3   7     96.9375      3.7116   -111.3016      0.0000 
  17   3   7    122.6301      4.0486   -130.5783      0.0000 
  19   3   7    118.7248      3.8026    132.7751      0.0000 
  21   3   7    126.1762      4.3929    137.6720      0.0000 
  23   3   7      3.7762     22.3273     -2.9065      0.0000 
  25   3   7     88.0112      2.8868    -90.9167      0.0000 
  27   3   7      0.0000     23.9397      3.4321      0.0000 
  29   3   7     77.6957      3.6328     80.1157      0.0000 
  31   3   7      5.9903     26.1750     34.1397      0.0000 
 -32   4   7     62.2817      4.8028     62.7784      0.0000 
 -30   4   7    129.4588      3.5501   -129.4558      0.0000 
 -28   4   7     95.4057      2.9838    -95.4259      0.0000 
 -26   4   7     89.9049      2.9226     92.0290      0.0000 
 -24   4   7    171.7258      4.9335    166.7084      0.0000 
 -22   4   7     90.4630      2.5783    -92.4349      0.0000 
 -20   4   7    196.2976      5.4107   -196.9028      0.0000 
 -18   4   7     33.8654     18.7713    -32.1471      0.0000 
 -16   4   7    220.0405      4.7093    224.6742      0.0000 
 -14   4   7    102.6276      3.1686    103.9372      0.0000 
 -12   4   7    248.3069      4.1261   -249.1927      0.0000 
 -10   4   7    152.3259      4.6114   -157.3628      0.0000 
  -8   4   7    156.4146      4.7521    159.3497      0.0000 
  -6   4   7    296.2242      3.9359    303.7769      0.0000 
  -4   4   7    110.6768      3.5145   -111.5696      0.0000 
  -2   4   7    278.5932      4.1340   -283.5754      0.0000 
   0   4   7     30.7636     20.4355    -21.8208      0.0000 
   2   4   7    318.6937      4.5575    303.9288      0.0000 
   4   4   7     66.8878      3.2978     68.6780      0.0000 
   6   4   7    213.2274      5.2159   -220.7667      0.0000 
   8   4   7    166.4922      4.7818   -176.2010      0.0000 
  10   4   7    148.3030      4.8973    159.5467      0.0000 
  12   4   7    148.2694      5.1125    166.7900      0.0000 
  14   4   7     39.5810      4.6498    -43.6693      0.0000 
  16   4   7    205.1106      5.3967   -232.2466      0.0000 
  18   4   7     31.6528     21.0192     28.8791      0.0000 
  20   4   7    128.5476      3.7550    140.2968      0.0000 
  22   4   7     42.7337      5.3349     49.0736      0.0000 
  24   4   7     96.5455      3.2056   -104.0375      0.0000 
  26   4   7     77.3167      3.5870    -80.7175      0.0000 
  28   4   7     71.6701      4.1078     78.3596      0.0000 
 -29   5   7     20.6444     13.1386     14.6464      0.0000 
 -27   5   7      0.0000     24.9667      9.0605      0.0000 
 -25   5   7     25.6855     24.0750    -20.5359      0.0000 
 -23   5   7      0.0000     23.7595     -1.7836      0.0000 
 -21   5   7     43.5006     17.3869     21.4517      0.0000 
 -19   5   7     25.9783     22.3014      9.2399      0.0000 
 -17   5   7     37.4191     17.9878    -24.4900      0.0000 
 -15   5   7     35.6161     17.4926    -26.3102      0.0000 
 -13   5   7      0.0000     20.9092      9.4268      0.0000 
 -11   5   7     30.8674     19.4498     17.5093      0.0000 
  -9   5   7      0.0000     20.5088     -8.8905      0.0000 
  -7   5   7     32.4734     18.4550    -28.8346      0.0000 
  -5   5   7     20.9831     20.3292     -4.5088      0.0000 
  -3   5   7     29.8670     20.7544     13.2633      0.0000 
  -1   5   7     24.7104     22.1277    -20.9830      0.0000 
   1   5   7     41.4334     18.6277    -45.1433      0.0000 
   3   5   7      0.0000     24.1482    -34.5109      0.0000 
   5   5   7      0.0000     23.5245      0.5853      0.0000 
   7   5   7      0.0000     23.0727     10.9283      0.0000 
   9   5   7      0.0000     22.4969     -2.3718      0.0000 
  11   5   7      0.0000     22.6862    -18.7656      0.0000 
  13   5   7      0.0000     21.9803      1.0220      0.0000 
  15   5   7     19.7065     22.2225     13.9384      0.0000 
  17   5   7      0.0000     22.5442      1.1966      0.0000 
  19   5   7      0.0000     24.1261    -29.5197      0.0000 
  21   5   7     42.2251     18.7561    -32.9466      0.0000 
  23   5   7     25.0041     23.8070     -5.0750      0.0000 
  25   5   7      0.0000     25.5079      3.9909      0.0000 
  27   5   7      0.0000     26.2231     -6.2271      0.0000 
 -26   6   7     52.7874      5.5932    -56.7797      0.0000 
 -24   6   7    105.8021      4.2276    -97.3717      0.0000 
 -22   6   7     48.7055      5.3893     52.9257      0.0000 
 -20   6   7    117.4637      3.5897    117.8592      0.0000 
 -18   6   7     25.0378     23.1249     14.1640      0.0000 
 -16   6   7    122.1269      4.4119   -123.8758      0.0000 
 -14   6   7     51.1251      4.3164    -49.6926      0.0000 
 -12   6   7    134.5889      3.9394    131.0775      0.0000 
 -10   6   7     82.1840      2.7758     81.8021      0.0000 
  -8   6   7     84.9813      2.6069    -82.1784      0.0000 
  -6   6   7    163.8038      5.2087   -149.2494      0.0000 
  -4   6   7     58.9876      3.7080     56.8141      0.0000 
  -2   6   7    146.1780      4.4032    145.3637      0.0000 
   0   6   7      0.0000     23.7441     11.6371      0.0000 
   2   6   7    162.8480      5.3819   -149.0911      0.0000 
   4   6   7     26.4208     25.7514    -41.4168      0.0000 
   6   6   7    116.6646      3.8843    118.0530      0.0000 
   8   6   7    100.8370      4.2291    101.4794      0.0000 
  10   6   7     84.4083      3.2632    -86.1177      0.0000 
  12   6   7     99.9720      2.9467   -101.9911      0.0000 
  14   6   7     38.6988     20.9937     24.4358      0.0000 
  16   6   7    124.3623      4.2375    138.1801      0.0000 
  18   6   7      0.0000     13.2905    -12.1368      0.0000 
  20   6   7     88.3612      3.3470    -92.6596      0.0000 
  22   6   7     36.2966     25.9051    -34.4296      0.0000 
  24   6   7     66.6680      4.6055     69.3875      0.0000 
 -23   7   7     31.7956     25.7280    -23.5573      0.0000 
 -21   7   7     46.1938      6.1621     44.8589      0.0000 
 -19   7   7      0.0000     25.5600     20.7718      0.0000 
 -17   7   7      0.0000     24.8900    -14.5684      0.0000 
 -15   7   7     38.1556      6.6276    -40.1569      0.0000 
 -13   7   7     35.0218     23.6241     20.6896      0.0000 
 -11   7   7     41.3382     20.6592     53.1373      0.0000 
  -9   7   7      0.0000     23.8154     -1.8675      0.0000 
  -7   7   7     34.0188     24.6051    -49.9547      0.0000 
  -5   7   7     30.2893     23.4863    -12.4095      0.0000 
  -3   7   7     55.5289      4.5749     51.8323      0.0000 
  -1   7   7     40.9397     21.6393     42.0590      0.0000 
   1   7   7     40.5014      7.0652    -35.5665      0.0000 
   3   7   7     46.2578     23.7384    -23.5915      0.0000 
   5   7   7     10.9888     27.2513     25.2241      0.0000 
   7   7   7     58.5490      5.6833     59.0796      0.0000 
   9   7   7      0.0000     27.0959     -6.7706      0.0000 
  11   7   7     47.6771      6.0893    -40.8808      0.0000 
  13   7   7      3.9721     26.3627     -2.7435      0.0000 
  15   7   7     33.7786     26.1893     36.2135      0.0000 
  17   7   7     24.4979     11.7017     31.2902      0.0000 
  19   7   7      0.0000     26.7717    -24.2464      0.0000 
 -18   8   7      0.0000     26.7474     -5.4516      0.0000 
 -16   8   7     54.7588      5.5006     52.9237      0.0000 
 -14   8   7     30.9141     25.7105     19.6693      0.0000 
 -12   8   7     49.4137      5.9695    -55.3251      0.0000 
 -10   8   7     38.3111     24.9210    -38.6281      0.0000 
  -8   8   7     24.3414     25.7837     36.8916      0.0000 
  -6   8   7     65.9844      4.3732     60.5455      0.0000 
  -4   8   7      0.0000     26.2795    -23.9140      0.0000 
  -2   8   7     67.2742      4.5528    -64.0827      0.0000 
   0   8   7      0.0000     27.0665     -3.9334      0.0000 
   2   8   7     68.5652      5.1716     59.5577      0.0000 
   4   8   7      0.0000     29.5907     17.6615      0.0000 
   6   8   7     47.2904      7.8751    -49.6033      0.0000 
   8   8   7     42.9265      8.6837    -41.6568      0.0000 
  10   8   7     42.7550     26.9365     34.2682      0.0000 
  12   8   7      0.0000     28.6864     41.3161      0.0000 
  14   8   7      0.0000     27.5394    -10.6979      0.0000 
  -7   9   7     48.6678      6.4981     41.4451      0.0000 
  -5   9   7      6.1258     27.7562     16.2975      0.0000 
  -3   9   7     49.3311      6.6255    -39.5217      0.0000 
  -1   9   7      0.0000     28.8173    -35.1233      0.0000 
   1   9   7     45.1354     26.2093     27.0729      0.0000 
   3   9   7     11.9591     31.3073     28.6668      0.0000 
   5   9   7     51.0619     26.6182    -12.0592      0.0000 
 -34   0   8    163.7184      5.6318   -163.3542      0.0000 
 -32   0   8     44.3331     18.9473    -49.8747      0.0000 
 -30   0   8    218.9832      5.5377    218.5143      0.0000 
 -28   0   8    134.3895      5.4425    137.3293      0.0000 
 -26   0   8    156.3133      4.6306   -145.5479      0.0000 
 -24   0   8    245.9307      4.3287   -241.0752      0.0000 
 -22   0   8    256.6202      4.0513    243.8710      0.0000 
 -20   0   8    344.5417      3.6289    339.9722      0.0000 
 -18   0   8     53.4579      2.7186    -50.9378      0.0000 
 -16   0   8    397.8954      3.1514   -386.4039      0.0000 
 -14   0   8    114.6664      3.3599   -108.9270      0.0000 
 -12   0   8    476.5912      2.8533    467.6042      0.0000 
 -10   0   8    212.9070      3.2509    214.7283      0.0000 
  -8   0   8    336.2271      2.8304   -331.2740      0.0000 
  -6   0   8    476.8260      2.7324   -464.8167      0.0000 
  -4   0   8    427.9804      2.8726    414.3447      0.0000 
  -2   0   8    562.9254      3.0161    514.7037      0.0000 
   0   0   8    126.8065      3.8855   -123.0968      0.0000 
   2   0   8    517.0007      3.1369   -495.4794      0.0000 
   4   0   8      0.0477      9.7282      0.0117      0.0000 
   6   0   8    404.0152      3.1225    433.3127      0.0000 
   8   0   8    227.4488      3.4622    236.4140      0.0000 
  10   0   8    281.2105      3.4289   -304.0257      0.0000 
  12   0   8    157.7281      4.2472   -165.7431      0.0000 
  14   0   8    124.1387      4.2747    135.3756      0.0000 
  16   0   8    313.1724      3.7585    339.6554      0.0000 
  18   0   8    110.4457      3.5293   -113.8272      0.0000 
  20   0   8    233.3362      4.3813   -234.6851      0.0000 
  22   0   8     50.7522      3.7004    -51.2486      0.0000 
  24   0   8    162.8394      4.6950    160.5426      0.0000 
  26   0   8     89.9229      2.7501     89.9515      0.0000 
  28   0   8    140.8667      4.4955   -143.6203      0.0000 
  30   0   8    103.9680      2.9225   -103.4812      0.0000 
  32   0   8     45.1778     20.7423     55.6110      0.0000 
 -35   1   8     35.3756      7.7529    -35.5714      0.0000 
 -33   1   8     44.4352     19.6715    -38.7924      0.0000 
 -31   1   8     22.1368     24.1451     31.9921      0.0000 
 -29   1   8     41.8643     19.0034     55.5366      0.0000 
 -27   1   8      0.0000     21.6858     -6.8905      0.0000 
 -25   1   8     70.1929      2.8580    -67.0297      0.0000 
 -23   1   8     25.0637      6.9730    -30.3542      0.0000 
 -21   1   8    111.7556      3.7604    111.0552      0.0000 
 -19   1   8     38.0944      3.9338     39.8104      0.0000 
 -17   1   8     62.4607      2.3514    -63.1618      0.0000 
 -15   1   8    101.1197      2.9497    -96.7771      0.0000 
 -13   1   8     47.2726      2.6458     47.1018      0.0000 
 -11   1   8    122.9017      3.8818    119.2052      0.0000 
  -9   1   8      2.0528     16.0387      0.3316      0.0000 
  -7   1   8    182.7541      3.4582   -177.4630      0.0000 
  -5   1   8     51.2410      2.5007    -46.7666      0.0000 
  -3   1   8    136.5576      3.8673    127.5677      0.0000 
  -1   1   8     92.1901      2.6999     85.4633      0.0000 
   1   1   8    113.6284      3.8303   -109.2510      0.0000 
   3   1   8     83.4866      2.4140    -75.1016      0.0000 
   5   1   8     24.8749     18.5386     35.8520      0.0000 
   7   1   8    131.3779      3.5951    134.8936      0.0000 
   9   1   8      9.0123     17.3808     -1.3102      0.0000 
  11   1   8     88.3832      3.0252   -101.5317      0.0000 
  13   1   8     17.1798     17.8131    -17.3408      0.0000 
  15   1   8     50.2278      3.0547     56.9714      0.0000 
  17   1   8     54.2747      2.9910     56.3864      0.0000 
  19   1   8     54.7071      3.1898    -54.3019      0.0000 
  21   1   8     39.4984     16.3410    -51.4191      0.0000 
  23   1   8      0.0000     21.7038     19.5546      0.0000 
  25   1   8     57.2713      3.8300     54.1012      0.0000 
  27   1   8      0.0000     23.5564     -6.9935      0.0000 
  29   1   8     35.9208     22.6234    -37.8813      0.0000 
  31   1   8      0.0000     25.2312    -14.4200      0.0000 
 -34   2   8    114.7555      3.4133    119.0015      0.0000 
 -32   2   8     41.7402     20.4388     36.8234      0.0000 
 -30   2   8    158.6406      4.7192   -158.3168      0.0000 
 -28   2   8     98.0784      2.8785    -96.6097      0.0000 
 -26   2   8    105.1056      3.8542     99.3025      0.0000 
 -24   2   8    155.0200      4.6150    153.6664      0.0000 
 -22   2   8    178.0092      4.7039   -171.8996      0.0000 
 -20   2   8    225.1093      4.3621   -222.8692      0.0000 
 -18   2   8     20.1495     19.4731     34.0779      0.0000 
 -16   2   8    226.1524      3.9609    231.1006      0.0000 
 -14   2   8     62.4513      2.3141     59.6594      0.0000 
 -12   2   8    278.2772      3.4763   -275.0850      0.0000 
 -10   2   8    116.3159      3.5816   -122.7347      0.0000 
  -8   2   8    160.5497      4.0561    169.0171      0.0000 
  -6   2   8    260.3181      3.3903    264.9874      0.0000 
  -4   2   8    232.6191      3.6336   -236.4870      0.0000 
  -2   2   8    313.9864      3.6029   -306.2715      0.0000 
   0   2   8     28.4720     19.7483     46.6458      0.0000 
   2   2   8    306.4597      3.7955    296.2079      0.0000 
   4   2   8     18.6939     19.6651     10.4099      0.0000 
   6   2   8    260.3840      3.8348   -274.9143      0.0000 
   8   2   8    160.7654      4.5534   -174.2720      0.0000 
  10   2   8    179.5425      4.3526    197.6456      0.0000 
  12   2   8    120.6498      4.0903    128.7793      0.0000 
  14   2   8     88.1471      3.7714    -99.4533      0.0000 
  16   2   8    219.3367      4.6455   -247.5009      0.0000 
  18   2   8     77.3621      2.6136     82.3728      0.0000 
  20   2   8    170.5957      5.2380    184.1823      0.0000 
  22   2   8     37.5685     18.1153     36.4339      0.0000 
  24   2   8    122.9615      4.0787   -124.0900      0.0000 
  26   2   8     65.7953      3.7334    -66.8486      0.0000 
  28   2   8    107.4593      3.1349    114.4171      0.0000 
  30   2   8     78.8235      3.5460     79.6470      0.0000 
 -33   3   8     91.1309      3.3939     90.0794      0.0000 
 -31   3   8     66.5831      4.0728    -64.2939      0.0000 
 -29   3   8    121.6607      3.9850   -123.1115      0.0000 
 -27   3   8     25.6594     22.5226     12.8238      0.0000 
 -25   3   8    143.0111      4.8355    142.3351      0.0000 
 -23   3   8     61.2095      3.4247     61.6257      0.0000 
 -21   3   8    230.9872      4.9269   -230.2435      0.0000 
 -19   3   8     73.3296      2.9937    -74.1920      0.0000 
 -17   3   8    135.1498      4.2818    138.1759      0.0000 
 -15   3   8    170.6773      4.7229    178.1877      0.0000 
 -13   3   8    116.0407      3.7193   -118.9414      0.0000 
 -11   3   8    216.1298      3.9514   -219.5919      0.0000 
  -9   3   8     50.7648      2.8335     49.4387      0.0000 
  -7   3   8    309.8954      3.7130    322.5791      0.0000 
  -5   3   8     23.4891     18.5868     34.4194      0.0000 
  -3   3   8    262.0840      3.8451   -263.0862      0.0000 
  -1   3   8    114.7310      3.4421   -106.2959      0.0000 
   1   3   8    267.7370      4.2862    252.8366      0.0000 
   3   3   8    107.8536      3.7694    109.9444      0.0000 
   5   3   8    137.2715      4.3432   -139.5881      0.0000 
   7   3   8    234.6750      4.4342   -244.6570      0.0000 
   9   3   8     66.0391      2.6883     67.3163      0.0000 
  11   3   8    200.8570      4.5630    214.9721      0.0000 
  13   3   8      7.6126     20.3211    -14.8730      0.0000 
  15   3   8    128.7005      4.1112   -142.6975      0.0000 
  17   3   8     73.9933      3.0331    -80.8579      0.0000 
  19   3   8    126.9546      4.0544    142.2645      0.0000 
  21   3   8     87.3092      2.6740     92.7801      0.0000 
  23   3   8     60.5093      3.8466    -68.0261      0.0000 
  25   3   8    107.5448      3.1202   -111.0425      0.0000 
  27   3   8      0.0000     24.8934     32.2158      0.0000 
  29   3   8     80.1844      3.6433     85.2645      0.0000 
 -30   4   8     64.7153      4.4145     67.7448      0.0000 
 -28   4   8     31.0845     24.5730     39.1955      0.0000 
 -26   4   8     11.5591     24.3058    -43.1678      0.0000 
 -24   4   8     39.6042     20.3897    -45.6547      0.0000 
 -22   4   8     73.8610      3.1131     73.3839      0.0000 
 -20   4   8     97.8874      2.6999     96.8243      0.0000 
 -18   4   8      9.0457     21.0159    -14.6219      0.0000 
 -16   4   8     88.2826      2.7975    -87.1926      0.0000 
 -14   4   8     13.8262     20.1778     -9.5372      0.0000 
 -12   4   8    108.8236      2.9169    108.1646      0.0000 
 -10   4   8     54.8218      3.0301     55.2108      0.0000 
  -8   4   8     57.7735      2.9308    -62.6982      0.0000 
  -6   4   8     87.4811      2.8914    -86.0139      0.0000 
  -4   4   8     87.6262      2.1478     85.1033      0.0000 
  -2   4   8    129.8060      3.7132    126.1317      0.0000 
   0   4   8      0.0000     21.3262     -0.3140      0.0000 
   2   4   8    112.8372      3.4320   -108.9996      0.0000 
   4   4   8     11.9510     22.1977     -5.0649      0.0000 
   6   4   8    104.7874      3.2544    102.3611      0.0000 
   8   4   8     76.1144      2.8011     76.2371      0.0000 
  10   4   8     60.0238      3.3989    -62.5332      0.0000 
  12   4   8     61.3870      3.3235    -64.4433      0.0000 
  14   4   8     39.3149     16.9817     42.3029      0.0000 
  16   4   8     76.8191      2.9317     85.4470      0.0000 
  18   4   8      7.4314     22.2149    -23.9478      0.0000 
  20   4   8     72.8568      3.2647    -79.4367      0.0000 
  22   4   8     21.2909     23.1719    -14.9063      0.0000 
  24   4   8     40.6137      6.1144     41.7864      0.0000 
  26   4   8      0.0000     25.5234     23.8834      0.0000 
  28   4   8     40.3501      6.9199    -43.3526      0.0000 
 -29   5   8    108.3222      3.4598    110.2735      0.0000 
 -27   5   8      0.0000     25.2020    -21.0429      0.0000 
 -25   5   8    123.7522      3.9941   -125.2814      0.0000 
 -23   5   8     44.9700      5.4123    -42.4474      0.0000 
 -21   5   8    187.6242      5.8926    194.4404      0.0000 
 -19   5   8     53.4715      4.2777     57.0740      0.0000 
 -17   5   8    114.3706      3.8602   -118.2829      0.0000 
 -15   5   8    139.9831      3.9335   -141.3992      0.0000 
 -13   5   8     98.0701      2.5682     97.6665      0.0000 
 -11   5   8    175.2832      5.4321    177.8220      0.0000 
  -9   5   8     40.1098      4.6733    -39.9498      0.0000 
  -7   5   8    227.1925      4.9078   -235.1447      0.0000 
  -5   5   8     27.3654     21.8051    -45.0304      0.0000 
  -3   5   8    195.0108      5.3682    196.3900      0.0000 
  -1   5   8    109.0135      3.1426    106.3633      0.0000 
   1   5   8    194.3184      5.3306   -177.7771      0.0000 
   3   5   8    120.5874      2.9216   -113.2270      0.0000 
   5   5   8     95.8593      2.8775     92.7752      0.0000 
   7   5   8    210.8520      6.0459    205.4968      0.0000 
   9   5   8     30.0093      7.6171    -29.2060      0.0000 
  11   5   8    173.5733      5.1710   -185.7753      0.0000 
  13   5   8     18.4961     11.5987    -11.8353      0.0000 
  15   5   8    129.8080      3.0126    123.4550      0.0000 
  17   5   8     70.0130      3.5468     79.6094      0.0000 
  19   5   8    107.0304      3.0783   -120.9918      0.0000 
  21   5   8     78.3710      3.5633    -89.7093      0.0000 
  23   5   8     38.3178     24.7588     59.1350      0.0000 
  25   5   8     90.9489      3.4828    101.0061      0.0000 
 -26   6   8      0.0000     25.9457    -13.5045      0.0000 
 -24   6   8      0.0000     25.9691    -26.4730      0.0000 
 -22   6   8     23.2601     24.0209      2.0400      0.0000 
 -20   6   8     32.3176     24.2842      5.7895      0.0000 
 -18   6   8      0.0000     23.7424     -7.8936      0.0000 
 -16   6   8     33.5960     22.4542    -27.8598      0.0000 
 -14   6   8     10.2210     22.9066    -14.9258      0.0000 
 -12   6   8     30.3253     22.6749     20.8725      0.0000 
 -10   6   8      0.0000     23.1702      1.2754      0.0000 
  -8   6   8     33.4466     21.3210    -24.6877      0.0000 
  -6   6   8     27.0138     22.9381    -31.6459      0.0000 
  -4   6   8      0.0000     22.6268      8.9854      0.0000 
  -2   6   8      0.0000     23.5994     13.0591      0.0000 
   0   6   8     22.9711     10.7556    -19.1781      0.0000 
   2   6   8     44.9912     20.1660    -28.1741      0.0000 
   4   6   8     28.2629     25.0209     -9.8780      0.0000 
   6   6   8     31.3560     25.2560     20.3231      0.0000 
   8   6   8      0.0000     26.4892      0.1376      0.0000 
  10   6   8      0.0000     25.2735    -26.1368      0.0000 
  12   6   8      0.0000     25.2362     -3.9703      0.0000 
  14   6   8      0.0000     24.7132      3.6236      0.0000 
  16   6   8     19.2530     25.1006     25.7407      0.0000 
  18   6   8      0.0000     24.8025     -9.6588      0.0000 
  20   6   8      0.0000     25.8452     -2.7501      0.0000 
  22   6   8      0.0000     25.6974      1.4269      0.0000 
 -21   7   8    103.8720      3.1620    -97.2128      0.0000 
 -19   7   8     28.7423     25.3792    -29.9268      0.0000 
 -17   7   8     60.2842      4.5956     59.3795      0.0000 
 -15   7   8     68.6844      4.0544     71.0986      0.0000 
 -13   7   8     39.7965     22.7105    -48.9554      0.0000 
 -11   7   8     89.0956      3.1427    -91.5917      0.0000 
  -9   7   8     18.4247     24.1926     21.9679      0.0000 
  -7   7   8    105.4151      3.7085    110.2135      0.0000 
  -5   7   8     32.6738      7.5614     26.6063      0.0000 
  -3   7   8     99.7342      3.4251    -96.2364      0.0000 
  -1   7   8     57.1520      4.9751    -57.3620      0.0000 
   1   7   8     90.6471      3.5983     83.6915      0.0000 
   3   7   8     68.2228      4.8532     61.3099      0.0000 
   5   7   8     54.3338      5.8252    -45.5125      0.0000 
   7   7   8    105.8079      3.4226   -102.7390      0.0000 
   9   7   8     29.9815     26.7630      9.8809      0.0000 
  11   7   8    100.6898      3.3957     95.1677      0.0000 
  13   7   8     32.2182     26.0831     11.4555      0.0000 
  15   7   8     59.5789      5.1992    -61.8794      0.0000 
  17   7   8     39.2384     25.8386    -41.2539      0.0000 
  19   7   8     34.3698     27.7649     61.2524      0.0000 
 -16   8   8     58.1252      5.2834     53.8030      0.0000 
 -14   8   8     38.1614     24.1412     14.4168      0.0000 
 -12   8   8     53.4957      5.4716    -50.9232      0.0000 
 -10   8   8      0.0000     26.0029    -16.7940      0.0000 
  -8   8   8     29.8083     26.3880     43.3229      0.0000 
  -6   8   8     51.3111      5.7244     50.7182      0.0000 
  -4   8   8      0.0000     26.4653    -29.9318      0.0000 
  -2   8   8     50.1632      6.1006    -47.8405      0.0000 
   0   8   8      0.0000     28.4484     16.3962      0.0000 
   2   8   8     67.0095      5.5852     57.4993      0.0000 
   4   8   8     25.6240     28.8855     12.0447      0.0000 
   6   8   8      0.0000     29.7028    -47.1366      0.0000 
   8   8   8     33.0055     29.9394    -22.5665      0.0000 
  10   8   8     52.3001     23.4733     41.7916      0.0000 
  12   8   8     28.3554     12.1577     26.2318      0.0000 
  14   8   8     35.4908     28.2140    -16.2322      0.0000 
  -5   9   8     15.4676     27.5633     -5.4921      0.0000 
  -3   9   8      0.0000     28.6515     25.2229      0.0000 
  -1   9   8     24.3066     13.9566     12.2592      0.0000 
   1   9   8      0.0000     16.1415    -21.7042      0.0000 
 -33   1   9    111.7699      3.2369    112.6647      0.0000 
 -31   1   9    142.4218      4.0382   -136.9913      0.0000 
 -29   1   9    171.8210      5.9033   -174.1035      0.0000 
 -27   1   9     67.6308      3.2882     67.3633      0.0000 
 -25   1   9    201.4141      5.1847    198.6990      0.0000 
 -23   1   9     16.1835     20.5543      4.1285      0.0000 
 -21   1   9    367.4756      3.8805   -363.0962      0.0000 
 -19   1   9     93.3981      3.0586    -92.4975      0.0000 
 -17   1   9    322.8749      3.6109    315.5358      0.0000 
 -15   1   9    212.0564      3.7281    209.4897      0.0000 
 -13   1   9    247.1039      3.5096   -250.2068      0.0000 
 -11   1   9    242.5358      3.4001   -238.5812      0.0000 
  -9   1   9    158.9187      3.8984    158.5003      0.0000 
  -7   1   9    378.5724      3.1358    367.8960      0.0000 
  -5   1   9     28.3993     16.5777    -38.9158      0.0000 
  -3   1   9    566.5178      3.2435   -531.8587      0.0000 
  -1   1   9    173.8962      4.3496   -157.3178      0.0000 
   1   1   9    375.5402      3.5136    360.4908      0.0000 
   3   1   9     82.8073      3.3357     86.1076      0.0000 
   5   1   9    243.0261      4.0098   -259.0891      0.0000 
   7   1   9    238.8599      3.8621   -245.7444      0.0000 
   9   1   9    117.6211      3.4615    120.2889      0.0000 
  11   1   9    284.8707      3.8305    300.4290      0.0000 
  13   1   9     34.3885     15.0424    -37.5029      0.0000 
  15   1   9    252.0978      4.2663   -275.9919      0.0000 
  17   1   9     74.3626      2.3839    -77.1985      0.0000 
  19   1   9    180.8748      5.1416    189.4860      0.0000 
  21   1   9    115.3054      3.1096    117.4198      0.0000 
  23   1   9    125.8920      3.7050   -130.3287      0.0000 
  25   1   9    132.6829      3.9215   -138.2832      0.0000 
  27   1   9     77.4589      3.3163     79.1939      0.0000 
  29   1   9    132.5472      3.6752    137.2808      0.0000 
  31   1   9     13.5548     25.2444      1.2739      0.0000 
 -32   2   9      0.0000     24.9919     -2.0670      0.0000 
 -30   2   9    101.2550      2.7749   -101.7710      0.0000 
 -28   2   9     39.8585     18.8429    -41.5254      0.0000 
 -26   2   9     97.3645      2.5548     92.7309      0.0000 
 -24   2   9     92.3507      3.1279     95.9704      0.0000 
 -22   2   9    101.6492      3.0376    -99.9848      0.0000 
 -20   2   9    133.3729      3.9712   -135.1019      0.0000 
 -18   2   9     73.7986      2.3435     74.9805      0.0000 
 -16   2   9    159.5292      4.8469    169.4423      0.0000 
 -14   2   9      7.8835      9.9597    -10.0854      0.0000 
 -12   2   9    188.7228      4.0549   -190.6894      0.0000 
 -10   2   9      0.0000     17.9744    -15.8963      0.0000 
  -8   2   9    149.5255      4.5365    151.2472      0.0000 
  -6   2   9    122.1880      3.6510    122.9229      0.0000 
  -4   2   9    152.6605      4.5119   -150.1516      0.0000 
  -2   2   9    183.1626      4.3980   -173.2980      0.0000 
   0   2   9    131.2236      3.9780    123.6765      0.0000 
   2   2   9    148.0886      4.4903    150.3787      0.0000 
   4   2   9     32.4002     17.5026    -34.1616      0.0000 
   6   2   9    157.4605      4.7200   -167.6760      0.0000 
   8   2   9     34.3039     14.7161    -36.7859      0.0000 
  10   2   9    124.3298      3.7621    129.7335      0.0000 
  12   2   9     55.0913      3.0978     57.8291      0.0000 
  14   2   9     69.1858      2.5674    -73.1015      0.0000 
  16   2   9    130.0708      3.9010   -139.1502      0.0000 
  18   2   9     65.3269      2.9696     66.3345      0.0000 
  20   2   9     92.1635      3.1342     97.1338      0.0000 
  22   2   9      0.0000     22.2280     -5.3176      0.0000 
  24   2   9     84.4802      2.9328    -84.9418      0.0000 
  26   2   9     34.9095     22.9559    -27.5963      0.0000 
  28   2   9     73.3940      3.7587     76.1458      0.0000 
  30   2   9     32.9138      8.2741     42.9227      0.0000 
 -31   3   9     81.8546      3.5193     81.7162      0.0000 
 -29   3   9     92.5277      3.1147     94.3390      0.0000 
 -27   3   9     39.4382      6.0023    -44.9295      0.0000 
 -25   3   9    100.2463      3.6233   -102.1187      0.0000 
 -23   3   9      0.0000     21.8837      5.0314      0.0000 
 -21   3   9    199.8058      5.1994    201.2021      0.0000 
 -19   3   9     46.2604      3.9553     47.5176      0.0000 
 -17   3   9    157.2932      4.4351   -154.9127      0.0000 
 -15   3   9    108.8417      3.4910   -112.6202      0.0000 
 -13   3   9    113.8771      3.1573    116.5079      0.0000 
 -11   3   9    140.0021      4.3507    143.3430      0.0000 
  -9   3   9     57.6507      2.7253    -60.7828      0.0000 
  -7   3   9    192.2313      4.2842   -191.9936      0.0000 
  -5   3   9      0.0000     19.0917     -3.2195      0.0000 
  -3   3   9    284.0988      4.1029    281.2329      0.0000 
  -1   3   9    150.8953      4.6545    140.1301      0.0000 
   1   3   9    180.6122      4.9674   -171.0011      0.0000 
   3   3   9     89.4203      3.7494    -90.8000      0.0000 
   5   3   9    125.8668      3.9176    129.2240      0.0000 
   7   3   9    160.3761      4.6594    162.4726      0.0000 
   9   3   9     45.3551      3.9937    -46.8998      0.0000 
  11   3   9    181.1960      5.1419   -186.4092      0.0000 
  13   3   9      0.0000     20.7240      8.2131      0.0000 
  15   3   9    141.1892      4.7004    157.0923      0.0000 
  17   3   9     59.3608      3.4272     62.3652      0.0000 
  19   3   9    102.9093      3.0749   -107.0815      0.0000 
  21   3   9     58.0143      3.9681    -68.6062      0.0000 
  23   3   9     70.4253      3.4984     75.2403      0.0000 
  25   3   9     71.1729      3.6980     76.8347      0.0000 
  27   3   9     20.4037     24.9053    -41.2476      0.0000 
  29   3   9     74.5297      3.9733    -78.8060      0.0000 
 -30   4   9    135.6907      4.2083    139.7145      0.0000 
 -28   4   9     48.3677      5.4164     45.9291      0.0000 
 -26   4   9    131.9001      3.8792   -132.0867      0.0000 
 -24   4   9    111.3932      3.3262   -116.9740      0.0000 
 -22   4   9    134.1625      3.8388    137.3807      0.0000 
 -20   4   9    171.6430      5.3459    172.3003      0.0000 
 -18   4   9     95.9465      3.4843   -101.6600      0.0000 
 -16   4   9    218.1405      5.0463   -223.5913      0.0000 
 -14   4   9     12.4059     20.5998     11.4970      0.0000 
 -12   4   9    246.7329      4.5230    255.9869      0.0000 
 -10   4   9     40.5006      4.3155     43.4956      0.0000 
  -8   4   9    197.9969      4.8674   -208.9485      0.0000 
  -6   4   9    169.6489      5.0122   -169.7876      0.0000 
  -4   4   9    191.3832      4.9307    195.2225      0.0000 
  -2   4   9    241.5830      4.7670    238.4251      0.0000 
   0   4   9    139.8825      4.3513   -132.9383      0.0000 
   2   4   9    238.8082      5.2169   -231.4709      0.0000 
   4   4   9      0.0000     22.4235     29.0917      0.0000 
   6   4   9    232.6405      5.3527    232.7481      0.0000 
   8   4   9     62.1849      3.5353     60.3685      0.0000 
  10   4   9    164.2517      5.7389   -180.9092      0.0000 
  12   4   9     87.5882      3.2039    -86.8344      0.0000 
  14   4   9    101.8837      3.3267    104.6845      0.0000 
  16   4   9    163.5509      5.2190    176.6302      0.0000 
  18   4   9     73.4532      3.3256    -81.4753      0.0000 
  20   4   9    116.8455      3.8111   -127.4094      0.0000 
  22   4   9      0.0000     23.9009     11.0371      0.0000 
  24   4   9    101.6768      3.5983    107.3084      0.0000 
  26   4   9      0.0000     25.8557     32.6359      0.0000 
  28   4   9     90.8337      3.5658    -93.2218      0.0000 
 -29   5   9      0.0000     26.5940    -11.5462      0.0000 
 -27   5   9      0.0000     13.7061      4.3333      0.0000 
 -25   5   9      0.0000     24.7331      3.3247      0.0000 
 -23   5   9     15.4472     24.1105     -5.9761      0.0000 
 -21   5   9     31.0123     23.5873    -33.4048      0.0000 
 -19   5   9      7.0961     22.5868     -5.7926      0.0000 
 -17   5   9     23.9336     22.6019      9.2177      0.0000 
 -15   5   9      0.0000     21.7683      4.1340      0.0000 
 -13   5   9      0.0000     22.0552    -11.4380      0.0000 
 -11   5   9      0.0000     21.5704    -16.7774      0.0000 
  -9   5   9     24.3072     20.8792      9.7687      0.0000 
  -7   5   9      0.0000     21.7707      6.3027      0.0000 
  -5   5   9      0.0000     21.8301    -20.1487      0.0000 
  -3   5   9     41.1969     17.9969    -50.1605      0.0000 
  -1   5   9     35.3076      6.2337    -28.8763      0.0000 
   1   5   9      0.0000     24.1106      9.8070      0.0000 
   3   5   9     17.3985     23.5467     -5.4866      0.0000 
   5   5   9     43.5038     18.5592    -32.7436      0.0000 
   7   5   9      0.0000     24.0844    -13.5108      0.0000 
   9   5   9     29.5921     23.2002     13.9196      0.0000 
  11   5   9     26.7728     23.8598     26.9235      0.0000 
  13   5   9     23.6065     23.2331    -17.0553      0.0000 
  15   5   9      0.0000     24.0076    -22.5416      0.0000 
  17   5   9      0.0000     24.5784    -10.3205      0.0000 
  19   5   9     38.0886     22.1691     16.0192      0.0000 
  21   5   9      0.0000     25.0933     -0.1630      0.0000 
  23   5   9      0.0000     25.3652    -18.3161      0.0000 
  25   5   9      0.0000     25.6397     -3.8736      0.0000 
 -26   6   9     77.4251      4.1149     78.9305      0.0000 
 -24   6   9     63.6348      4.6092     64.6430      0.0000 
 -22   6   9     77.3029      3.7419    -77.0591      0.0000 
 -20   6   9     93.3469      3.0720    -93.9566      0.0000 
 -18   6   9     47.5382      5.3170     56.4562      0.0000 
 -16   6   9    125.0197      3.3449    121.0026      0.0000 
 -14   6   9      0.0000     23.1087     -2.6993      0.0000 
 -12   6   9    134.8831      4.4357   -136.9953      0.0000 
 -10   6   9      0.0000     23.1554    -30.8889      0.0000 
  -8   6   9    106.7109      3.6206    106.9301      0.0000 
  -6   6   9     93.0658      3.0573     90.5370      0.0000 
  -4   6   9    106.1376      3.6647   -103.6416      0.0000 
  -2   6   9    134.5754      4.3151   -130.9707      0.0000 
   0   6   9     65.0511      4.2570     60.6296      0.0000 
   2   6   9    155.9606      4.8769    138.0235      0.0000 
   4   6   9     31.4901     24.9544    -11.9704      0.0000 
   6   6   9    144.7268      4.5253   -136.1069      0.0000 
   8   6   9     35.7317      8.1474    -41.1374      0.0000 
  10   6   9    110.9689      4.4234    112.5897      0.0000 
  12   6   9     63.7852      4.4044     56.0372      0.0000 
  14   6   9     69.4859      4.1306    -71.8736      0.0000 
  16   6   9    113.6846      3.5375   -111.6800      0.0000 
  18   6   9      0.0000     26.8547     50.4737      0.0000 
  20   6   9     79.7611      3.9644     85.7305      0.0000 
  22   6   9     38.8904     25.4395    -12.1673      0.0000 
 -21   7   9      0.0000     27.0497    -36.4370      0.0000 
 -19   7   9      0.0000     25.6484     -4.2376      0.0000 
 -17   7   9     44.0794      6.2649     42.7216      0.0000 
 -15   7   9     21.4791     24.7273     30.0596      0.0000 
 -13   7   9     38.4950      6.7265    -32.5641      0.0000 
 -11   7   9      0.0000     25.3540    -29.4166      0.0000 
  -9   7   9      0.0000     25.2166     26.4686      0.0000 
  -7   7   9     25.2520     25.5925     55.1153      0.0000 
  -5   7   9      6.8781     24.4767      0.3070      0.0000 
  -3   7   9     37.1720      7.4456    -38.6217      0.0000 
  -1   7   9      0.0000     26.0252      3.3381      0.0000 
   1   7   9     68.4701      4.7813     60.4780      0.0000 
   3   7   9      0.0000     27.7382     22.2199      0.0000 
   5   7   9      0.0000     26.9886    -28.5060      0.0000 
   7   7   9     28.2273     27.5206    -31.4454      0.0000 
   9   7   9     33.1559     28.2333     26.0888      0.0000 
  11   7   9     37.0303     28.2923     37.3438      0.0000 
  13   7   9     22.9561     26.7295     -6.0071      0.0000 
  15   7   9      0.0000     27.5309    -34.0163      0.0000 
  17   7   9     15.9910     26.8671      1.7594      0.0000 
 -16   8   9     50.4685      6.2778    -52.4997      0.0000 
 -14   8   9     33.4459     26.3432      1.6562      0.0000 
 -12   8   9     57.8962      5.3009     58.4843      0.0000 
 -10   8   9     24.1015     26.2799     16.6616      0.0000 
  -8   8   9     47.6364     21.4669    -46.2366      0.0000 
  -6   8   9     34.5016     26.7285    -34.4205      0.0000 
  -4   8   9     42.4384     24.2360     45.6664      0.0000 
  -2   8   9     48.3633      6.7818     53.5231      0.0000 
   0   8   9     33.3263     28.0670    -21.6694      0.0000 
   2   8   9     67.6805      5.7316    -58.0877      0.0000 
   4   8   9     33.6834     28.7948      6.2475      0.0000 
   6   8   9     57.5590      6.3557     53.0581      0.0000 
   8   8   9     49.7838     21.5728     17.1362      0.0000 
  10   8   9     48.0807      8.0149    -43.3910      0.0000 
  12   8   9     45.4446     25.6631    -21.9653      0.0000 
 -34   0  10    168.7226      5.7969    169.5072      0.0000 
 -32   0  10     50.5501      5.2221    -53.2108      0.0000 
 -30   0  10    205.1969      5.8678   -207.9864      0.0000 
 -28   0  10     41.0794     17.8619    -24.9962      0.0000 
 -26   0  10    279.8727      4.7500    277.2755      0.0000 
 -24   0  10    108.1721      3.9998    119.3407      0.0000 
 -22   0  10    233.2339      4.5242   -234.8556      0.0000 
 -20   0  10    227.0224      4.3699   -231.2181      0.0000 
 -18   0  10    269.8702      3.9026    265.8922      0.0000 
 -16   0  10    363.3840      3.4587    362.8512      0.0000 
 -14   0  10    104.5299      2.9659   -105.2533      0.0000 
 -12   0  10    429.7878      3.2585   -422.1819      0.0000 
 -10   0  10     53.1348      2.5252     46.7327      0.0000 
  -8   0  10    385.8542      3.2469    384.4102      0.0000 
  -6   0  10    120.8819      3.5447    116.5607      0.0000 
  -4   0  10    358.5393      3.5054   -328.6537      0.0000 
  -2   0  10    349.8362      3.5505   -328.6866      0.0000 
   0   0  10    293.4124      3.6762    282.2835      0.0000 
   2   0  10    370.8211      3.5874    364.4892      0.0000 
   4   0  10    100.6195      3.3934   -106.4865      0.0000 
   6   0  10    404.4105      3.6066   -419.0142      0.0000 
   8   0  10      5.6407     18.6060     -3.2584      0.0000 
  10   0  10    214.1944      4.2376    225.7420      0.0000 
  12   0  10     66.9345      2.6534     62.5630      0.0000 
  14   0  10    219.1819      4.5327   -229.6645      0.0000 
  16   0  10    235.2681      4.4906   -247.1135      0.0000 
  18   0  10    129.9644      4.3459    136.6484      0.0000 
  20   0  10    208.7026      5.0984    225.3920      0.0000 
  22   0  10     58.6011      3.5589    -58.8352      0.0000 
  24   0  10    157.8079      5.5135   -165.4176      0.0000 
  26   0  10     26.0594     24.0182     -2.3671      0.0000 
  28   0  10    131.2084      4.5051    132.1226      0.0000 
  30   0  10     25.5114     26.0134     47.9176      0.0000 
 -33   1  10      0.0000     25.3274     22.6509      0.0000 
 -31   1  10     39.3681     22.0361    -52.3754      0.0000 
 -29   1  10     38.1883     21.5988    -47.6597      0.0000 
 -27   1  10     43.1561     17.4328     42.0632      0.0000 
 -25   1  10     66.1783      3.2329     68.7348      0.0000 
 -23   1  10     20.0238     20.7583    -23.9348      0.0000 
 -21   1  10     88.7692      3.0445    -90.8213      0.0000 
 -19   1  10     14.5901     19.4207     -7.7957      0.0000 
 -17   1  10    106.3571      3.5190    106.8746      0.0000 
 -15   1  10     45.2477      3.2712     47.0798      0.0000 
 -13   1  10     96.1172      2.5878    -93.9921      0.0000 
 -11   1  10     68.4092      2.1438    -69.3847      0.0000 
  -9   1  10     69.4138      2.0918     71.3176      0.0000 
  -7   1  10     85.7812      2.6023     82.7346      0.0000 
  -5   1  10     15.7136     18.3973      3.2069      0.0000 
  -3   1  10    133.9392      4.2242   -121.3127      0.0000 
  -1   1  10     46.6361      3.4012    -39.3626      0.0000 
   1   1  10     97.9237      2.6412     93.5212      0.0000 
   3   1  10     62.7237      2.6614     63.8579      0.0000 
   5   1  10     69.0833      2.5178    -73.1202      0.0000 
   7   1  10     72.7727      2.5094    -77.2921      0.0000 
   9   1  10     30.8209     16.0724     26.6219      0.0000 
  11   1  10     72.4597      2.3604     75.7342      0.0000 
  13   1  10      8.6038     19.4275     12.2264      0.0000 
  15   1  10     86.5962      2.8228    -88.9941      0.0000 
  17   1  10      0.0000     11.1669    -18.1572      0.0000 
  19   1  10     53.5932      3.6740     56.3003      0.0000 
  21   1  10     35.2025     19.7271     39.9951      0.0000 
  23   1  10     34.5484     21.2445    -42.0177      0.0000 
  25   1  10     15.8210     23.9023    -37.8221      0.0000 
  27   1  10      0.0000     24.3352     26.8255      0.0000 
  29   1  10     35.3760      7.4750     38.4251      0.0000 
 -32   2  10      9.7430     25.3849     35.1134      0.0000 
 -30   2  10    142.2070      4.3581    141.1558      0.0000 
 -28   2  10      0.0000     23.4495     13.3301      0.0000 
 -26   2  10    189.5465      5.6162   -186.0401      0.0000 
 -24   2  10     84.9860      2.8842    -83.0567      0.0000 
 -22   2  10    142.6463      4.3180    144.9454      0.0000 
 -20   2  10    149.5269      4.6082    147.6203      0.0000 
 -18   2  10    172.2180      4.8711   -171.1527      0.0000 
 -16   2  10    228.5845      4.2808   -234.9577      0.0000 
 -14   2  10     55.0085      2.8787     52.9146      0.0000 
 -12   2  10    260.7483      3.9305    264.5576      0.0000 
 -10   2  10      0.0000     18.2035    -15.5690      0.0000 
  -8   2  10    230.0639      3.9134   -232.3571      0.0000 
  -6   2  10     86.1718      2.3629    -84.5579      0.0000 
  -4   2  10    217.9119      4.1741    208.8396      0.0000 
  -2   2  10    232.7371      4.4139    222.1806      0.0000 
   0   2  10    187.6654      4.6630   -180.7564      0.0000 
   2   2  10    259.3646      4.2496   -256.1747      0.0000 
   4   2  10     74.5678      2.4881     75.0302      0.0000 
   6   2  10    286.2401      4.4007    295.3263      0.0000 
   8   2  10      0.0000     20.1427      6.0873      0.0000 
  10   2  10    159.1877      4.7723   -165.8843      0.0000 
  12   2  10     32.2771     18.1164    -33.7964      0.0000 
  14   2  10    168.0456      5.2884    180.6049      0.0000 
  16   2  10    180.8039      5.2860    182.3782      0.0000 
  18   2  10     99.7618      2.5619   -104.9043      0.0000 
  20   2  10    159.4677      4.6696   -165.9032      0.0000 
  22   2  10     42.4188     18.0042     50.1096      0.0000 
  24   2  10    121.2543      3.8666    125.9571      0.0000 
  26   2  10      9.4207     24.2849     -1.0203      0.0000 
  28   2  10     95.3551      3.1765    -99.7585      0.0000 
 -31   3  10     99.4799      3.5666    105.5725      0.0000 
 -29   3  10     94.8119      3.0483     98.9890      0.0000 
 -27   3  10     85.7126      3.0662    -85.1351      0.0000 
 -25   3  10    137.4957      4.4096   -136.4360      0.0000 
 -23   3  10     46.1205      4.5330     44.6472      0.0000 
 -21   3  10    186.3660      5.4560    185.7646      0.0000 
 -19   3  10     34.1985     18.5928      8.4034      0.0000 
 -17   3  10    208.1072      4.9731   -214.4297      0.0000 
 -15   3  10     83.5641      2.7380    -82.6910      0.0000 
 -13   3  10    193.1591      4.6728    199.6212      0.0000 
 -11   3  10    126.5592      3.8513    126.1645      0.0000 
  -9   3  10    167.1759      4.8587   -171.3644      0.0000 
  -7   3  10    171.1517      4.7344   -164.1455      0.0000 
  -5   3  10     66.3780      2.6508     62.1151      0.0000 
  -3   3  10    257.1720      4.3445    247.9326      0.0000 
  -1   3  10     25.8036     21.0973      7.6541      0.0000 
   1   3  10    238.0259      4.6610   -227.9112      0.0000 
   3   3  10     58.3679      3.3952    -58.8270      0.0000 
   5   3  10    192.2504      5.3146    199.6815      0.0000 
   7   3  10    112.6549      3.5265    110.8852      0.0000 
   9   3  10    112.2166      3.6870   -118.9789      0.0000 
  11   3  10    135.3339      4.2280   -137.5509      0.0000 
  13   3  10     36.2636     18.1871     39.0814      0.0000 
  15   3  10    171.6969      5.2043    178.2942      0.0000 
  17   3  10     22.6965     21.7054     -1.3062      0.0000 
  19   3  10    121.5856      3.8743   -127.2418      0.0000 
  21   3  10     53.6868      4.4239    -56.5559      0.0000 
  23   3  10    101.7035      2.7579    101.6301      0.0000 
  25   3  10     45.3874     20.2472     66.0745      0.0000 
  27   3  10     65.7182      4.3689    -68.4297      0.0000 
 -30   4  10     44.8964     21.6593    -50.6664      0.0000 
 -28   4  10      0.0000     25.1826      3.0432      0.0000 
 -26   4  10     69.7804      3.8282     70.4232      0.0000 
 -24   4  10     35.1998      6.7043     36.8911      0.0000 
 -22   4  10     29.4431     24.0407    -46.2212      0.0000 
 -20   4  10     53.9048      4.0797    -51.6725      0.0000 
 -18   4  10     66.8016      3.1991     67.5061      0.0000 
 -16   4  10     95.9882      2.8604     97.0615      0.0000 
 -14   4  10     32.3375     19.0989    -12.3736      0.0000 
 -12   4  10    106.0529      3.5131   -105.4622      0.0000 
 -10   4  10      4.5133     20.8317    -11.2601      0.0000 
  -8   4  10     91.4731      2.3536     90.8908      0.0000 
  -6   4  10     33.7985     19.2323     41.7831      0.0000 
  -4   4  10     98.8352      2.8709    -93.4850      0.0000 
  -2   4  10     94.7610      2.4927    -90.0812      0.0000 
   0   4  10     73.0551      3.1671     66.4118      0.0000 
   2   4  10    121.8859      3.4048    111.9384      0.0000 
   4   4  10     33.5517     21.4336    -33.7382      0.0000 
   6   4  10    118.2863      2.9166   -115.7401      0.0000 
   8   4  10      0.0000     23.2082    -11.7952      0.0000 
  10   4  10     59.3349      3.9327     60.8385      0.0000 
  12   4  10      0.0000     22.9098     -1.1689      0.0000 
  14   4  10     83.9035      2.9044    -81.9405      0.0000 
  16   4  10     69.5112      3.4839    -69.8280      0.0000 
  18   4  10     38.1346      6.0543     32.0594      0.0000 
  20   4  10     45.0331     19.3197     54.1807      0.0000 
  22   4  10      0.0000     24.9961    -20.5986      0.0000 
  24   4  10     48.0815      5.5670    -43.6195      0.0000 
  26   4  10      0.0000     26.2558     -0.5691      0.0000 
 -27   5  10     70.4848      4.2625     76.6024      0.0000 
 -25   5  10    108.7869      4.0415    109.6629      0.0000 
 -23   5  10     29.8064      8.3529    -31.5866      0.0000 
 -21   5  10    151.0624      4.6704   -158.9862      0.0000 
 -19   5  10      0.0000     23.8148     -8.1211      0.0000 
 -17   5  10    175.8033      4.6567    171.0088      0.0000 
 -15   5  10     73.1259      3.2081     76.6560      0.0000 
 -13   5  10    152.7645      4.5599   -153.4445      0.0000 
 -11   5  10    120.3239      3.1471   -120.8934      0.0000 
  -9   5  10    118.3025      3.6701    121.2535      0.0000 
  -7   5  10    156.3375      4.6128    155.7478      0.0000 
  -5   5  10     40.3156     17.9510    -45.3880      0.0000 
  -3   5  10    210.2423      5.7796   -206.4600      0.0000 
  -1   5  10     12.1330     23.8343    -30.4768      0.0000 
   1   5  10    209.7527      6.2479    196.8494      0.0000 
   3   5  10     75.4323      3.3593     66.6482      0.0000 
   5   5  10    162.8301      5.0405   -157.5922      0.0000 
   7   5  10    109.6052      3.1068   -110.6492      0.0000 
   9   5  10    101.1755      4.7407     96.6732      0.0000 
  11   5  10    133.1162      4.2047    132.8184      0.0000 
  13   5  10      0.0000     24.8431    -40.7899      0.0000 
  15   5  10    147.8781      4.4203   -150.4233      0.0000 
  17   5  10     37.3334     21.7811     -6.8467      0.0000 
  19   5  10    105.1661      3.6373    110.5180      0.0000 
  21   5  10     35.3983     26.3722     48.0826      0.0000 
  23   5  10     84.4801      3.7971    -87.1534      0.0000 
 -24   6  10     22.6666     25.7512      1.9173      0.0000 
 -22   6  10      0.0000     25.9880    -23.8239      0.0000 
 -20   6  10      0.0000     24.5129    -20.1714      0.0000 
 -18   6  10     24.9916     23.7415      3.7954      0.0000 
 -16   6  10     28.8763     23.5927     11.8252      0.0000 
 -14   6  10     41.6219     18.0798    -11.0201      0.0000 
 -12   6  10     23.8266     23.5260    -22.1041      0.0000 
 -10   6  10      0.0000     23.2327      6.9254      0.0000 
  -8   6  10     25.1837     23.9498     27.4941      0.0000 
  -6   6  10     43.7179     17.5438     11.2039      0.0000 
  -4   6  10     20.0520     23.6354    -12.2939      0.0000 
  -2   6  10      7.7800     24.2139    -11.4452      0.0000 
   0   6  10     40.3735     21.7850     18.2361      0.0000 
   2   6  10      0.0000     25.9417     11.9871      0.0000 
   4   6  10     34.8016     25.3936     -4.2635      0.0000 
   6   6  10      0.0000     25.7764    -15.2129      0.0000 
   8   6  10     34.1373     25.7567     10.0313      0.0000 
  10   6  10      0.0000     26.6999     30.3154      0.0000 
  12   6  10     28.9282     25.4591     16.4697      0.0000 
  14   6  10     22.4098     25.5947      2.9064      0.0000 
  16   6  10      0.0000     25.9443     -2.0663      0.0000 
  18   6  10     10.7872     26.6390     20.5678      0.0000 
  20   6  10     15.0265     14.4852     15.0629      0.0000 
 -21   7  10     80.9378      4.0324     83.4983      0.0000 
 -19   7  10     33.8546     25.4346      3.4672      0.0000 
 -17   7  10     83.7931      3.6926    -84.3248      0.0000 
 -15   7  10     32.5669     26.0629    -39.6101      0.0000 
 -13   7  10     82.7224      3.5278     73.2432      0.0000 
 -11   7  10     69.6225      4.0612     67.0113      0.0000 
  -9   7  10     38.2573     24.7259    -56.6332      0.0000 
  -7   7  10     81.2456      3.6830    -82.8518      0.0000 
  -5   7  10      8.0267     25.4706     25.9812      0.0000 
  -3   7  10    104.9204      3.1006    102.5618      0.0000 
  -1   7  10     29.1254     26.6314     21.4799      0.0000 
   1   7  10    114.7169      3.6843   -102.3082      0.0000 
   3   7  10     37.9053      8.2709    -35.4518      0.0000 
   5   7  10     80.2312      4.1980     74.9107      0.0000 
   7   7  10     49.5396     22.2838     59.2225      0.0000 
   9   7  10     46.3345     24.9275    -46.3562      0.0000 
  11   7  10     76.4902      4.6319    -72.6323      0.0000 
  13   7  10     31.2711     28.0683     26.5332      0.0000 
  15   7  10     53.5091     22.4906     74.2154      0.0000 
  17   7  10     23.0304     27.8872      9.3494      0.0000 
 -14   8  10     32.5386     26.6743     16.0166      0.0000 
 -12   8  10     20.6984     27.9562     51.5391      0.0000 
 -10   8  10      0.0000     26.1498     -1.4300      0.0000 
  -8   8  10     57.6579      5.3836    -53.2482      0.0000 
  -6   8  10     32.1843      9.5335    -24.6215      0.0000 
  -4   8  10     36.8662     27.5027     39.6223      0.0000 
  -2   8  10     12.7061     27.9204     33.4626      0.0000 
   0   8  10     39.9359      8.7474    -34.9102      0.0000 
   2   8  10     46.8943      7.9497    -45.4266      0.0000 
   4   8  10     32.0078     28.8008     12.9562      0.0000 
   6   8  10     51.4251     24.2408     44.6755      0.0000 
   8   8  10     14.0077     28.8482     -2.4266      0.0000 
  10   8  10     37.3273     30.8653    -49.7842      0.0000 
 -33   1  11     32.2404     26.3108    -37.8943      0.0000 
 -31   1  11    158.6775      5.0668    162.6672      0.0000 
 -29   1  11     92.6628      3.3137     94.1310      0.0000 
 -27   1  11    174.6224      5.2121   -175.9503      0.0000 
 -25   1  11    177.0109      5.3946   -179.5516      0.0000 
 -23   1  11    123.4926      3.6692    120.9524      0.0000 
 -21   1  11    237.9087      4.6937    247.2332      0.0000 
 -17   1  11    332.4038      3.9383   -330.7802      0.0000 
 -15   1  11     69.8753      2.3942    -67.3470      0.0000 
 -13   1  11    266.4831      3.8647    261.6844      0.0000 
 -11   1  11    131.4359      3.8275    130.6076      0.0000 
  -9   1  11    324.5921      3.5619   -320.0394      0.0000 
  -7   1  11    225.7584      3.9906   -217.6739      0.0000 
  -5   1  11    156.8047      4.7011    151.5646      0.0000 
  -3   1  11    358.4534      3.8791    338.1077      0.0000 
  -1   1  11     24.8701     19.5679    -28.9962      0.0000 
   1   1  11    311.9150      3.9498   -302.2754      0.0000 
   3   1  11     69.7143      2.5498    -68.7875      0.0000 
   5   1  11    334.3861      4.1632    336.3612      0.0000 
   7   1  11    164.8829      4.6852    165.7434      0.0000 
   9   1  11    217.4947      4.4988   -221.3875      0.0000 
  11   1  11    172.3175      5.1037   -170.9286      0.0000 
  13   1  11    117.8408      3.8507    120.8427      0.0000 
  15   1  11    250.0060      4.6660    247.2234      0.0000 
  17   1  11     24.7161     22.4377    -47.4205      0.0000 
  19   1  11    184.4514      5.7226   -190.2749      0.0000 
  21   1  11     64.7111      3.4818    -60.4627      0.0000 
  23   1  11    166.0959      5.0973    169.8922      0.0000 
  25   1  11     73.3212      3.5986     75.4115      0.0000 
  27   1  11    107.9849      4.1588   -107.8181      0.0000 
  29   1  11     74.8809      3.9631    -74.5286      0.0000 
 -32   2  11     47.5015     20.2289     53.9125      0.0000 
 -30   2  11     80.0665      3.5402     83.6462      0.0000 
 -28   2  11     35.0153     22.2650    -11.4995      0.0000 
 -26   2  11    126.6817      4.0913   -130.9433      0.0000 
 -24   2  11      6.8613     22.2001    -15.6803      0.0000 
 -22   2  11    115.3999      3.4670    117.7628      0.0000 
 -20   2  11     71.5935      2.7598     69.6756      0.0000 
 -18   2  11    120.9190      3.7228   -118.8337      0.0000 
 -16   2  11     95.4620      3.9172   -103.4973      0.0000 
 -14   2  11     83.3925      2.2939     85.9921      0.0000 
 -12   2  11    129.8474      4.1315    130.3075      0.0000 
 -10   2  11     44.3721      3.6124    -44.9224      0.0000 
  -8   2  11    179.8993      4.4565   -177.0711      0.0000 
  -6   2  11     31.0584     17.4626    -35.4369      0.0000 
  -4   2  11    135.5583      4.3831    130.1595      0.0000 
  -2   2  11     75.1872      2.7038     73.4002      0.0000 
   0   2  11    107.1656      3.3040    -98.8002      0.0000 
   2   2  11    112.3210      3.7833   -110.9838      0.0000 
   4   2  11     68.1392      2.7823     71.8262      0.0000 
   6   2  11    193.7894      5.0799    190.9951      0.0000 
   8   2  11     10.7461     21.2665    -27.1547      0.0000 
  10   2  11    134.3270      3.4852   -136.5485      0.0000 
  12   2  11     30.9029      6.0657    -34.1546      0.0000 
  14   2  11    100.8812      3.1506    104.8053      0.0000 
  16   2  11     52.0725      3.9701     49.8557      0.0000 
  18   2  11     83.7373      2.7529    -84.7525      0.0000 
  20   2  11     98.2200      3.3527    -99.6861      0.0000 
  22   2  11     35.9021     23.4385     52.1982      0.0000 
  24   2  11     92.1159      3.0257     90.6508      0.0000 
  26   2  11      0.0000     24.7279    -22.5441      0.0000 
  28   2  11     67.8041      4.2884    -62.6704      0.0000 
 -31   3  11     78.8511      3.8748    -83.8329      0.0000 
 -29   3  11     44.7525     20.2202    -48.6711      0.0000 
 -27   3  11     97.1373      3.4359     98.8635      0.0000 
 -25   3  11     98.6659      2.7220    100.5694      0.0000 
 -23   3  11     51.5850      4.4029    -53.5131      0.0000 
 -21   3  11    137.2635      3.7960   -139.3596      0.0000 
 -19   3  11     22.4460     21.6373     23.8673      0.0000 
 -17   3  11    184.2347      5.3603    189.4126      0.0000 
 -15   3  11     57.5998      3.2822     59.1858      0.0000 
 -13   3  11    142.1831      4.2619   -139.7205      0.0000 
 -11   3  11     90.4070      2.5355    -91.4697      0.0000 
  -9   3  11    164.6045      5.2478    168.5914      0.0000 
  -7   3  11    148.4828      4.4454    154.0168      0.0000 
  -5   3  11     76.5363      2.4780    -74.1054      0.0000 
  -3   3  11    208.1026      4.9811   -197.9734      0.0000 
  -1   3  11     13.5625     21.2237     -3.6293      0.0000 
   1   3  11    193.0989      5.2575    188.5528      0.0000 
   3   3  11     43.8941      4.3755     43.0293      0.0000 
   5   3  11    180.9217      4.8539   -182.7226      0.0000 
   7   3  11    105.6577      3.0706   -104.9855      0.0000 
   9   3  11    107.1766      3.7363    110.2652      0.0000 
  11   3  11    105.7976      2.5661    103.2010      0.0000 
  13   3  11     67.9612      3.3000    -69.7577      0.0000 
  15   3  11    138.5392      4.2041   -136.1708      0.0000 
  17   3  11     35.3375     21.0060     16.2420      0.0000 
  19   3  11     94.8474      3.6777    100.3745      0.0000 
  21   3  11     22.1356     24.2815     36.8615      0.0000 
  23   3  11     87.9565      3.3059    -90.2488      0.0000 
  25   3  11     32.8010     25.9604    -47.6151      0.0000 
  27   3  11     50.9019      5.8345     51.2532      0.0000 
 -30   4  11    108.8976      3.0965   -111.9474      0.0000 
 -28   4  11      0.0000     26.0488     18.4021      0.0000 
 -26   4  11    162.8979      5.2489    170.5795      0.0000 
 -24   4  11     19.3180     24.8141     28.4869      0.0000 
 -22   4  11    149.3786      4.5452   -158.5946      0.0000 
 -20   4  11    103.2086      3.0086   -102.4266      0.0000 
 -18   4  11    145.9704      4.4564    155.3201      0.0000 
 -16   4  11    152.0926      4.9385    155.4374      0.0000 
 -14   4  11    110.1679      3.4943   -114.6463      0.0000 
 -12   4  11    200.4046      5.2683   -197.0474      0.0000 
 -10   4  11     52.0721      3.8030     53.7568      0.0000 
  -8   4  11    253.3528      4.8431    256.2536      0.0000 
  -6   4  11     58.2102      3.4800     55.3082      0.0000 
  -4   4  11    192.4173      5.7532   -198.1090      0.0000 
  -2   4  11    113.9978      3.4562   -104.1883      0.0000 
   0   4  11    165.3812      5.5204    155.4520      0.0000 
   2   4  11    156.8738      5.5699    154.8942      0.0000 
   4   4  11    113.2717      3.7782   -112.7650      0.0000 
   6   4  11    227.3517      5.6019   -230.6009      0.0000 
   8   4  11     40.6388     19.6173     35.8509      0.0000 
  10   4  11    177.1540      5.9927    178.9810      0.0000 
  12   4  11      0.0000     23.9233     32.8582      0.0000 
  14   4  11    132.1285      3.3224   -127.7606      0.0000 
  16   4  11     60.9210      4.1156    -60.2602      0.0000 
  18   4  11    104.4443      2.7753    105.4578      0.0000 
  20   4  11    108.2326      4.0263    114.6052      0.0000 
  22   4  11     46.9165     21.0671    -59.6090      0.0000 
  24   4  11    106.1966      3.1006   -107.4050      0.0000 
  26   4  11     29.5670     26.4011     21.8222      0.0000 
 -27   5  11     21.4073     26.7313    -16.9681      0.0000 
 -25   5  11     26.6216     24.9073    -13.3864      0.0000 
 -23   5  11      0.0000     25.2655     -2.5519      0.0000 
 -21   5  11     41.0687     20.4297     13.0855      0.0000 
 -19   5  11      0.0000     23.9225     -4.7897      0.0000 
 -17   5  11      0.0000     24.1008    -32.3048      0.0000 
 -15   5  11     18.7545     22.5122    -10.9473      0.0000 
 -13   5  11     25.6286     22.8971      7.9578      0.0000 
 -11   5  11      6.2766     22.6913      0.5366      0.0000 
  -9   5  11     37.8110     19.1280    -35.0175      0.0000 
  -7   5  11     16.8222     22.6932    -22.0328      0.0000 
  -5   5  11     25.5158     22.7099     18.3187      0.0000 
  -3   5  11     27.0431     23.4163     17.4484      0.0000 
  -1   5  11      0.0000     24.7808     -9.4599      0.0000 
   1   5  11     32.8221     24.3345    -30.9510      0.0000 
   3   5  11     41.3721     18.9317     17.0858      0.0000 
   5   5  11     26.0420      9.4007     30.0514      0.0000 
   7   5  11      0.0000     13.2485      4.4427      0.0000 
   9   5  11      0.0000     13.6583    -13.1467      0.0000 
  11   5  11     18.2813     24.9462     -2.9401      0.0000 
  13   5  11     45.6123     19.1653     28.4060      0.0000 
  15   5  11      0.0000     25.6794     13.2263      0.0000 
  17   5  11      0.0000     25.5762     -4.5892      0.0000 
  19   5  11      0.0000     26.0213     -7.3154      0.0000 
  21   5  11      0.0000     26.1480      0.5348      0.0000 
  23   5  11      0.0000     26.9090     14.2198      0.0000 
 -24   6  11      0.0000     26.6654    -21.5269      0.0000 
 -22   6  11     88.8441      3.5023     89.3030      0.0000 
 -20   6  11     60.5734      4.7181     63.0423      0.0000 
 -18   6  11     49.3865     20.6495    -84.1386      0.0000 
 -16   6  11     89.4958      3.2423    -91.3429      0.0000 
 -14   6  11     62.0211      4.2165     62.7026      0.0000 
 -12   6  11    115.9382      3.6221    113.4763      0.0000 
 -10   6  11      0.0000     24.2563    -28.6196      0.0000 
  -8   6  11    156.4229      5.0445   -151.3444      0.0000 
  -6   6  11     33.1433      7.6085    -39.8850      0.0000 
  -4   6  11    114.3575      4.0381    112.6956      0.0000 
  -2   6  11     59.2546      4.7268     60.6366      0.0000 
   0   6  11    103.2071      3.6926    -95.1003      0.0000 
   2   6  11    103.0275      3.4553    -94.8103      0.0000 
   4   6  11     79.1880      3.7689     75.2144      0.0000 
   6   6  11    135.2357      4.5056    134.9361      0.0000 
   8   6  11      0.0000     26.2427    -19.2872      0.0000 
  10   6  11    119.2183      3.5003   -116.5810      0.0000 
  12   6  11     12.2990     26.7153    -15.9970      0.0000 
  14   6  11     83.8779      3.9444     80.2977      0.0000 
  16   6  11      0.0000     27.5780     38.0710      0.0000 
  18   6  11     74.3233      4.4393    -72.9329      0.0000 
  20   6  11     75.0048      4.5316    -70.6301      0.0000 
 -19   7  11      0.0000     26.7785     -6.1436      0.0000 
 -17   7  11     29.8284     26.2845    -33.4508      0.0000 
 -15   7  11     28.4803     26.0777     -1.6227      0.0000 
 -13   7  11     44.0353     22.5151     48.9400      0.0000 
 -11   7  11     40.0368     22.6673     22.7316      0.0000 
  -9   7  11     32.7140     25.6018    -30.8814      0.0000 
  -7   7  11     21.2237     13.3532    -24.3320      0.0000 
  -5   7  11     42.0861     22.5315     31.4472      0.0000 
  -3   7  11     49.4916      6.0559     42.2502      0.0000 
  -1   7  11      0.0000     27.6622    -12.2376      0.0000 
   1   7  11     21.0891     28.1507    -42.2965      0.0000 
   3   7  11      0.0000     27.6644     -2.9054      0.0000 
   5   7  11     11.0198     27.6686     39.4567      0.0000 
   7   7  11     29.2901     26.9051     10.9814      0.0000 
   9   7  11     38.2009      8.6828    -38.9276      0.0000 
  11   7  11     53.5979     22.1145    -23.7886      0.0000 
  13   7  11      0.0000     28.3246     14.3222      0.0000 
  15   7  11      0.0000     28.3032     27.5791      0.0000 
 -12   8  11     40.3938     28.4154    -47.5844      0.0000 
 -10   8  11     35.7139     27.2822     13.2580      0.0000 
  -8   8  11     65.7675      5.0294     65.2147      0.0000 
  -6   8  11     31.0557     27.1280     19.1462      0.0000 
  -4   8  11     48.1988     23.4426    -43.8048      0.0000 
  -2   8  11     14.3999     28.5261    -23.0873      0.0000 
   0   8  11     40.0323     29.9382     39.4023      0.0000 
   2   8  11     26.1858     29.3846     38.4011      0.0000 
   4   8  11      0.0000     30.0690    -31.6235      0.0000 
   6   8  11     59.1357      6.1518    -51.0009      0.0000 
   8   8  11     11.4216     29.2515      4.5993      0.0000 
 -32   0  12    139.0920      3.8119    141.8267      0.0000 
 -30   0  12    135.9538      3.9930    144.6190      0.0000 
 -28   0  12     91.3712      2.9045    -95.5532      0.0000 
 -26   0  12    239.8192      5.4024   -242.2279      0.0000 
 -24   0  12     25.2246     22.4603     33.0084      0.0000 
 -22   0  12    257.6849      4.7804    271.3968      0.0000 
 -20   0  12    102.9572      3.1650    107.7958      0.0000 
 -18   0  12    280.9586      4.1554   -277.8634      0.0000 
 -16   0  12    253.0600      4.2097   -258.3998      0.0000 
 -14   0  12    199.8973      4.4372    205.0215      0.0000 
 -12   0  12    163.0388      4.7526    158.1253      0.0000 
 -10   0  12    214.5107      4.2689   -214.9878      0.0000 
  -8   0  12    429.9439      3.6785   -421.3861      0.0000 
  -6   0  12     45.4473      3.6494    -44.6748      0.0000 
  -4   0  12    421.0682      3.8195    403.8091      0.0000 
  -2   0  12    167.2120      4.7026    158.9875      0.0000 
   0   0  12    236.5565      4.3774   -232.0047      0.0000 
   2   0  12    212.3547      4.3696   -201.6197      0.0000 
   4   0  12    197.2528      4.8345    207.5090      0.0000 
   6   0  12    258.7224      4.5821    257.0982      0.0000 
   8   0  12    206.3544      4.6225   -200.7311      0.0000 
  10   0  12    363.2519      4.2434   -375.5407      0.0000 
  12   0  12     71.8184      2.7026    -68.3112      0.0000 
  14   0  12    222.8391      4.9506    218.6227      0.0000 
  16   0  12     33.9467     20.1097     34.5907      0.0000 
  18   0  12    170.7144      5.3623   -171.3892      0.0000 
  20   0  12    110.4822      3.5862   -106.9736      0.0000 
  22   0  12    123.7082      3.6444    122.0027      0.0000 
  24   0  12    167.2382      4.3675    160.2211      0.0000 
  26   0  12     74.2010      3.8299    -75.4535      0.0000 
  28   0  12    122.2123      3.9895   -121.0240      0.0000 
 -31   1  12     55.5538      4.9865     59.6860      0.0000 
 -29   1  12     41.7423     20.0461     16.2189      0.0000 
 -27   1  12     41.8969     20.7774    -59.9594      0.0000 
 -25   1  12     37.9494     19.0395    -36.0415      0.0000 
 -23   1  12     45.2310      4.5668     41.4530      0.0000 
 -21   1  12     58.2011      3.4909     59.5929      0.0000 
 -19   1  12     33.4096     18.4973    -32.4787      0.0000 
 -17   1  12     89.1084      2.4665    -88.4114      0.0000 
 -15   1  12      0.0000     19.8160     -5.5610      0.0000 
 -13   1  12     81.9612      2.5549     84.1922      0.0000 
 -11   1  12     42.2472      3.8352     40.3968      0.0000 
  -9   1  12     69.5898      2.4791    -65.4589      0.0000 
  -7   1  12     78.6762      2.2512    -75.8429      0.0000 
  -5   1  12     43.0491      4.0121     40.1506      0.0000 
  -3   1  12    104.5791      3.9043    100.8966      0.0000 
  -1   1  12      3.3019     20.2808      3.0633      0.0000 
   1   1  12    101.3524      2.8139   -101.4855      0.0000 
   3   1  12     29.5871     19.6886    -30.4286      0.0000 
   5   1  12     98.5626      2.7538     97.5773      0.0000 
   7   1  12     57.2758      3.3251     56.8553      0.0000 
   9   1  12     65.8584      2.9943    -68.5872      0.0000 
  11   1  12     71.1838      2.8159    -69.6858      0.0000 
  13   1  12     33.1312      5.7670     36.9613      0.0000 
  15   1  12     68.0478      3.1406     64.5350      0.0000 
  17   1  12     34.7689      5.8469    -24.9186      0.0000 
  19   1  12     57.4572      3.9826    -59.7590      0.0000 
  21   1  12      0.0000     23.1504     -5.5166      0.0000 
  23   1  12     48.0954      5.2463     50.3771      0.0000 
  25   1  12     30.4820     24.4611     17.2128      0.0000 
  27   1  12      0.0000     26.2071    -32.9595      0.0000 
 -32   2  12     96.4676      3.2691    -93.9359      0.0000 
 -30   2  12     97.1431      3.0540   -100.0062      0.0000 
 -28   2  12     59.1463      4.3732     63.7282      0.0000 
 -26   2  12    165.4960      5.6827    169.2161      0.0000 
 -24   2  12      0.0000     23.0670    -18.5709      0.0000 
 -22   2  12    186.1764      5.6199   -185.4916      0.0000 
 -20   2  12     80.9233      2.6550    -81.3313      0.0000 
 -18   2  12    193.5032      5.0003    187.3413      0.0000 
 -16   2  12    178.9296      5.2017    184.6872      0.0000 
 -14   2  12    125.0247      3.8451   -126.9984      0.0000 
 -12   2  12     93.4803      3.3064    -93.3004      0.0000 
 -10   2  12    156.8318      4.5131    159.7935      0.0000 
  -8   2  12    299.4324      4.2148    300.1623      0.0000 
  -6   2  12     27.5601      6.3457     30.5427      0.0000 
  -4   2  12    278.1402      4.4192   -268.5403      0.0000 
  -2   2  12    108.2592      3.1505   -105.8404      0.0000 
   0   2  12    166.0227      5.2358    160.6640      0.0000 
   2   2  12    131.4859      4.0479    133.2796      0.0000 
   4   2  12    147.8965      3.9926   -147.1748      0.0000 
   6   2  12    167.3076      5.0814   -167.9971      0.0000 
   8   2  12    160.1977      4.6472    156.3052      0.0000 
  10   2  12    275.8416      4.8446    279.9791      0.0000 
  12   2  12     49.9631      4.1422     51.4413      0.0000 
  14   2  12    153.3394      4.5486   -152.5778      0.0000 
  16   2  12     34.1808     21.3201    -25.5185      0.0000 
  18   2  12    126.9496      3.7773    130.0377      0.0000 
  20   2  12     83.0836      3.0554     78.5407      0.0000 
  22   2  12     94.6622      2.9623    -94.2528      0.0000 
  24   2  12    129.6139      4.2119   -122.3108      0.0000 
  26   2  12     55.0871      5.2273     56.2925      0.0000 
 -29   3  12     46.1728     20.9875    -39.8882      0.0000 
 -27   3  12    120.8755      3.6432    124.3269      0.0000 
 -25   3  12     76.7411      3.4182     77.8874      0.0000 
 -23   3  12     87.3724      2.9212    -89.3730      0.0000 
 -21   3  12    124.3239      3.7433   -125.7122      0.0000 
 -19   3  12     76.7809      2.9331     80.0508      0.0000 
 -17   3  12    190.1199      5.6092    188.0277      0.0000 
 -15   3  12      0.0000     21.3412    -13.0409      0.0000 
 -13   3  12    188.8030      5.1954   -190.9290      0.0000 
 -11   3  12     46.6172      4.0372    -46.2200      0.0000 
  -9   3  12    175.2987      5.3080    173.4729      0.0000 
  -7   3  12    113.6749      3.8834    113.0299      0.0000 
  -5   3  12    149.0232      4.1236   -144.3376      0.0000 
  -3   3  12    174.8296      5.3875   -165.7224      0.0000 
  -1   3  12     69.3037      3.0875     68.0696      0.0000 
   1   3  12    204.7812      5.2735    195.8383      0.0000 
   3   3  12      0.0000     21.5666    -17.5417      0.0000 
   5   3  12    197.2921      5.5402   -203.6687      0.0000 
   7   3  12     41.6491     17.7554    -52.4840      0.0000 
   9   3  12    171.1718      4.3912    161.9645      0.0000 
  11   3  12    106.0061      3.0387    101.9847      0.0000 
  13   3  12    104.6177      3.2556   -102.9171      0.0000 
  15   3  12    115.7547      3.6470   -113.3614      0.0000 
  17   3  12     75.9200      3.3849     75.8251      0.0000 
  19   3  12    113.7438      3.8382    118.5200      0.0000 
  21   3  12     44.2401     18.5994     -5.1866      0.0000 
  23   3  12    110.8571      3.8476   -107.9199      0.0000 
  25   3  12      0.0000     26.1712    -28.2211      0.0000 
 -28   4  12      0.0000     26.4512    -24.8023      0.0000 
 -26   4  12     66.2274      4.3642    -69.8686      0.0000 
 -24   4  12      0.0000     24.2649      1.9247      0.0000 
 -22   4  12     73.9438      3.5196     76.4080      0.0000 
 -20   4  12     39.0978      5.9724     40.2122      0.0000 
 -18   4  12     80.9454      3.0409    -79.4337      0.0000 
 -16   4  12     84.1679      2.8582    -82.9011      0.0000 
 -14   4  12     30.4584     22.8079     37.6199      0.0000 
 -12   4  12     19.5762     22.5879     32.0456      0.0000 
 -10   4  12     85.5764      3.1460    -84.1231      0.0000 
  -8   4  12    145.1730      4.1511   -144.8044      0.0000 
  -6   4  12     24.9167     22.0899    -12.9678      0.0000 
  -4   4  12     98.9985      3.3628     94.6696      0.0000 
  -2   4  12     38.9466      5.7914     38.4416      0.0000 
   0   4  12     75.4839      3.1758    -69.6632      0.0000 
   2   4  12     43.9137      5.1083    -46.4591      0.0000 
   4   4  12     55.3804      4.0829     52.2548      0.0000 
   6   4  12     40.3866      5.7421     40.6737      0.0000 
   8   4  12     72.8667      3.5605    -73.5467      0.0000 
  10   4  12    112.1504      4.1929   -114.4184      0.0000 
  12   4  12     12.9077     24.3415    -28.2494      0.0000 
  14   4  12     36.0947     23.5132     34.1324      0.0000 
  16   4  12      0.0000     24.1902      9.0121      0.0000 
  18   4  12     44.4946      6.0187    -42.8107      0.0000 
  20   4  12     45.5588     19.4117    -24.1283      0.0000 
  22   4  12      0.0000     26.2749     32.2340      0.0000 
  24   4  12     48.9682     21.7095     42.9363      0.0000 
 -25   5  12     65.7272      4.5889    -73.0298      0.0000 
 -23   5  12     75.3535      3.8022     74.8491      0.0000 
 -21   5  12    116.2572      3.4880    115.3063      0.0000 
 -19   5  12     59.3191      4.4111    -64.1056      0.0000 
 -17   5  12    165.8609      4.5674   -167.4062      0.0000 
 -15   5  12     29.0940     23.3673      2.3198      0.0000 
 -13   5  12    164.2899      5.6101    167.1379      0.0000 
 -11   5  12     44.8072     18.0915     50.4500      0.0000 
  -9   5  12    153.1708      4.6407   -151.3188      0.0000 
  -7   5  12    107.5201      3.0390   -106.9312      0.0000 
  -5   5  12    125.0429      3.2927    122.4451      0.0000 
  -3   5  12    145.7933      4.0687    139.5916      0.0000 
  -1   5  12     53.0804      4.9778    -51.1114      0.0000 
   1   5  12    186.5821      5.6330   -172.8476      0.0000 
   3   5  12     26.0717     24.0149     12.5840      0.0000 
   5   5  12    172.1436      4.7940    166.5554      0.0000 
   7   5  12     38.1049      6.8102     46.5712      0.0000 
   9   5  12    134.8096      3.7413   -129.9998      0.0000 
  11   5  12     92.0370      3.4185    -89.2892      0.0000 
  13   5  12     85.2884      3.5568     80.2520      0.0000 
  15   5  12     98.7199      3.3007     96.9936      0.0000 
  17   5  12     60.9723      4.8810    -57.6900      0.0000 
  19   5  12    100.5721      3.4160   -100.3487      0.0000 
  21   5  12     13.1836     26.8272     -0.8243      0.0000 
 -22   6  12     17.4229     26.2796     15.4576      0.0000 
 -20   6  12     16.5695     25.2734      1.3211      0.0000 
 -18   6  12      0.0000     25.6642    -10.1433      0.0000 
 -16   6  12      0.0000     25.3861     -3.9919      0.0000 
 -14   6  12     20.4580     25.0047     31.6998      0.0000 
 -12   6  12     45.5917     18.9394     33.4507      0.0000 
 -10   6  12      8.0177     13.3634     16.8896      0.0000 
  -8   6  12      0.0000     25.0456      7.4724      0.0000 
  -6   6  12      0.0000     25.0503     11.7458      0.0000 
  -4   6  12     19.3797     25.9975     33.9549      0.0000 
  -2   6  12      0.0000     25.7614      2.9375      0.0000 
   0   6  12     10.1062     26.0061    -13.2809      0.0000 
   2   6  12     43.2213     21.4506     -9.5317      0.0000 
   4   6  12     34.4814     26.1328     22.9539      0.0000 
   6   6  12     30.8265      9.1840     31.5115      0.0000 
   8   6  12      0.0000     26.1581     10.5678      0.0000 
  10   6  12     24.7651     26.8465      3.8960      0.0000 
  12   6  12      0.0000     27.4497     17.8141      0.0000 
  14   6  12     39.5968     27.1130     31.0518      0.0000 
  16   6  12      6.4731     26.7672      3.7137      0.0000 
  18   6  12     28.6197     27.4027    -12.1969      0.0000 
 -17   7  12     84.8130      3.9748     88.1125      0.0000 
 -15   7  12     13.9283     26.3718      1.6681      0.0000 
 -13   7  12     88.5863      3.6408    -84.5610      0.0000 
 -11   7  12     38.1304     26.7034    -28.7908      0.0000 
  -9   7  12     80.0827      3.9865     78.8360      0.0000 
  -7   7  12     64.6992      4.7468     58.6844      0.0000 
  -5   7  12     73.2579      4.2591    -62.4508      0.0000 
  -3   7  12     73.0199      4.5721    -69.1970      0.0000 
  -1   7  12     25.2195     27.8161     24.0082      0.0000 
   1   7  12    100.4588      3.6754     91.4169      0.0000 
   3   7  12      0.0000     27.3928     -5.7162      0.0000 
   5   7  12     88.9094      3.9466    -83.2031      0.0000 
   7   7  12      0.0000     28.1979    -23.6875      0.0000 
   9   7  12     71.0874      4.8492     63.7797      0.0000 
  11   7  12     44.6858      7.9805     48.3932      0.0000 
  13   7  12     42.2552      8.7049    -38.8638      0.0000 
 -10   8  12      0.0000     28.3281      7.6171      0.0000 
  -8   8  12     47.7991     22.4964     35.1241      0.0000 
  -6   8  12     13.1123     27.7240     -9.5262      0.0000 
  -4   8  12     62.5106      5.7053    -58.1995      0.0000 
  -2   8  12     31.5696     28.9673    -15.0699      0.0000 
   0   8  12     49.0421     25.6508     33.0873      0.0000 
   2   8  12      0.0000     29.4337     23.2553      0.0000 
   4   8  12     55.0116     22.4629    -37.1392      0.0000 
 -31   1  13    184.6288      5.6778   -189.5111      0.0000 
 -29   1  13      0.0000     24.7658    -22.0868      0.0000 
 -27   1  13    209.3833      5.9591    212.9521      0.0000 
 -25   1  13     79.7467      3.0981     81.6402      0.0000 
 -23   1  13    151.9729      4.7436   -152.7270      0.0000 
 -21   1  13    136.1048      3.9492   -140.1460      0.0000 
 -19   1  13    132.4454      4.4518    127.1997      0.0000 
 -17   1  13    244.9669      4.6542    242.3761      0.0000 
 -15   1  13     64.4130      2.9973    -62.3962      0.0000 
 -13   1  13    323.9739      4.1885   -325.6967      0.0000 
 -11   1  13      0.0000     20.2945    -12.7933      0.0000 
  -9   1  13    279.9802      4.2632    274.6193      0.0000 
  -7   1  13    149.4390      4.3726    141.8607      0.0000 
  -5   1  13    303.4564      4.3696   -288.5344      0.0000 
  -3   1  13    177.9429      5.2021   -171.8237      0.0000 
  -1   1  13     97.8703      3.6242     99.1237      0.0000 
   1   1  13    312.6312      4.3323    314.1054      0.0000 
   3   1  13     73.8083      2.5609    -73.4437      0.0000 
   5   1  13    277.7896      4.5666   -283.5785      0.0000 
   7   1  13     36.9509      5.2903     31.9875      0.0000 
   9   1  13    285.5284      4.8422    281.9162      0.0000 
  11   1  13    134.6986      3.9180    132.5507      0.0000 
  13   1  13    171.6391      5.4206   -167.5765      0.0000 
  15   1  13    131.1767      4.6756   -127.8553      0.0000 
  17   1  13    121.2909      4.0609    117.9497      0.0000 
  19   1  13    150.7863      4.5321    145.2368      0.0000 
  21   1  13     38.1815     22.9449    -57.3462      0.0000 
  23   1  13    150.4493      4.4549   -147.6062      0.0000 
  25   1  13     39.8033     23.4516     -5.5179      0.0000 
  27   1  13    123.2775      3.4264    119.8130      0.0000 
 -30   2  13     61.4821      4.7332    -65.9870      0.0000 
 -28   2  13     26.3239     25.5023     54.8435      0.0000 
 -26   2  13     80.9854      3.2986     82.9208      0.0000 
 -24   2  13     26.6087     23.6424    -33.4855      0.0000 
 -22   2  13     99.2950      3.7077   -100.9528      0.0000 
 -20   2  13      0.0000     12.0341      5.8614      0.0000 
 -18   2  13    107.1711      3.2020    107.1974      0.0000 
 -16   2  13    104.5404      3.5452    104.6790      0.0000 
 -14   2  13    123.5319      3.1064   -124.9182      0.0000 
 -12   2  13     92.2401      2.8166    -93.3656      0.0000 
 -10   2  13     70.8701      2.7406     69.4987      0.0000 
  -8   2  13    113.5979      3.5184    109.9696      0.0000 
  -6   2  13     35.9643      5.2454    -34.2600      0.0000 
  -4   2  13    189.9692      5.4953   -185.7980      0.0000 
  -2   2  13     18.8749     20.9560    -16.3129      0.0000 
   0   2  13    139.2390      4.1950    132.5370      0.0000 
   2   2  13     98.7708      3.2877    101.0451      0.0000 
   4   2  13    124.3316      3.9946   -127.4773      0.0000 
   6   2  13     89.7481      2.7860    -89.6110      0.0000 
   8   2  13    102.3312      2.6535     97.4053      0.0000 
  10   2  13    133.4195      3.4315    127.2265      0.0000 
  12   2  13     38.1104      5.6698    -34.7233      0.0000 
  14   2  13    121.2564      3.8407   -118.9132      0.0000 
  16   2  13      2.9600     23.0422      0.2852      0.0000 
  18   2  13    101.2008      4.2835    100.4456      0.0000 
  20   2  13      0.0000     24.5739     23.5192      0.0000 
  22   2  13     65.4385      4.1258    -59.3627      0.0000 
  24   2  13     56.6818      5.1095    -55.1467      0.0000 
  26   2  13     38.8368     26.6449     48.3834      0.0000 
 -29   3  13      0.0000     26.3298     19.8793      0.0000 
 -27   3  13    116.3036      3.5609   -119.3359      0.0000 
 -25   3  13     39.4542     23.1027    -55.2775      0.0000 
 -23   3  13     85.3115      3.1215     88.9935      0.0000 
 -21   3  13     87.2271      2.9138     87.9460      0.0000 
 -19   3  13     75.2391      3.0958    -72.7243      0.0000 
 -17   3  13    142.9114      4.3418   -145.1030      0.0000 
 -15   3  13     26.5035     22.1711     36.3563      0.0000 
 -13   3  13    189.3838      5.3973    186.3309      0.0000 
 -11   3  13     29.4073      6.5110     19.4839      0.0000 
  -9   3  13    157.5369      5.1884   -159.2383      0.0000 
  -7   3  13     86.8485      2.6122    -83.8803      0.0000 
  -5   3  13    157.6253      4.7262    149.9558      0.0000 
  -3   3  13    105.0462      3.0775    101.1832      0.0000 
  -1   3  13     57.6121      3.7184    -52.1531      0.0000 
   1   3  13    168.3133      5.2851   -172.4245      0.0000 
   3   3  13     29.6651     21.7589     20.8742      0.0000 
   5   3  13    149.5654      3.9987    144.9245      0.0000 
   7   3  13     20.1355     22.6470     -5.7204      0.0000 
   9   3  13    152.6268      4.6968   -153.0545      0.0000 
  11   3  13     85.7421      3.0490    -86.5586      0.0000 
  13   3  13     82.1530      3.1706     75.4926      0.0000 
  15   3  13     82.6197      3.2333     78.1975      0.0000 
  17   3  13     57.0322      4.5962    -54.4450      0.0000 
  19   3  13     87.0109      3.9434    -82.9656      0.0000 
  21   3  13     15.7306     25.4087     21.8579      0.0000 
  23   3  13     82.6105      3.8330     83.0117      0.0000 
  25   3  13     27.1673     26.4601     10.1845      0.0000 
 -28   4  13     46.6597     23.0120    -71.4333      0.0000 
 -26   4  13    110.5102      4.9401   -121.5766      0.0000 
 -24   4  13     32.6658     25.5874     46.5281      0.0000 
 -22   4  13    141.9002      4.9889    150.3158      0.0000 
 -20   4  13      0.0000     24.2101     -3.6527      0.0000 
 -18   4  13    168.8791      5.0772   -164.6004      0.0000 
 -16   4  13    128.4445      3.2836   -129.8027      0.0000 
 -14   4  13    175.4721      5.1743    175.2485      0.0000 
 -12   4  13    128.5538      3.7884    127.0641      0.0000 
 -10   4  13    104.7104      3.2975   -106.1360      0.0000 
  -8   4  13    156.0124      5.3413   -155.9105      0.0000 
  -6   4  13     64.1192      3.6363     61.1114      0.0000 
  -4   4  13    238.3542      5.7319    235.1241      0.0000 
  -2   4  13      0.0000     23.8902     11.7351      0.0000 
   0   4  13    175.6311      6.1485   -172.7603      0.0000 
   2   4  13    118.8202      3.6139   -114.3464      0.0000 
   4   4  13    153.4873      4.8885    148.7649      0.0000 
   6   4  13    106.2978      3.5676    106.0887      0.0000 
   8   4  13    116.8800      3.0839   -113.3108      0.0000 
  10   4  13    155.4525      5.1094   -153.0320      0.0000 
  12   4  13     22.5072     25.4113     37.2521      0.0000 
  14   4  13    149.5743      4.8325    139.6238      0.0000 
  16   4  13      0.0000     25.8344      8.6117      0.0000 
  18   4  13    114.7218      3.6138   -116.1832      0.0000 
  20   4  13     43.6095      6.5725    -36.2185      0.0000 
  22   4  13     71.8000      4.4108     68.9528      0.0000 
 -25   5  13      8.4891     26.4722      9.1982      0.0000 
 -23   5  13      0.0000     26.2430    -12.5220      0.0000 
 -21   5  13     32.9954     25.1208     -8.2804      0.0000 
 -19   5  13     21.8268     24.4512     13.1336      0.0000 
 -17   5  13      0.0000     24.5171     17.7826      0.0000 
 -15   5  13      0.0000     24.2115    -16.0716      0.0000 
 -13   5  13     39.5368     20.1787    -25.3765      0.0000 
 -11   5  13     17.8462     23.5285      3.5544      0.0000 
  -9   5  13     42.7892     18.0918     26.2517      0.0000 
  -7   5  13      7.0836     23.8732     -4.7805      0.0000 
  -5   5  13     12.5649     23.8252    -21.0626      0.0000 
  -3   5  13      0.0000     24.8172      0.4740      0.0000 
  -1   5  13      0.0000     24.6696     20.9804      0.0000 
   1   5  13     32.9672     24.8310     14.5880      0.0000 
   3   5  13      0.0000     24.6915     -5.6872      0.0000 
   5   5  13     19.6746     24.4763     -4.7039      0.0000 
   7   5  13     32.2458     24.3961     19.2470      0.0000 
   9   5  13     44.6948     20.5299     29.3912      0.0000 
  11   5  13     42.2265     22.8889     10.4249      0.0000 
  13   5  13      0.0000     26.9496     -1.1287      0.0000 
  15   5  13     35.0022     26.0067     -4.0856      0.0000 
  17   5  13     20.0222     26.6364      8.6998      0.0000 
  19   5  13     24.1423     27.2393      7.9149      0.0000 
  21   5  13     14.7790     27.1875     -3.8093      0.0000 
 -22   6  13     89.0644      3.8675    -92.4224      0.0000 
 -20   6  13      4.8298     25.9010      0.6001      0.0000 
 -18   6  13    103.8990      4.4407    103.6597      0.0000 
 -16   6  13     75.7372      4.0126     76.5678      0.0000 
 -14   6  13    100.0059      3.6239   -101.3504      0.0000 
 -12   6  13     73.3185      4.0000    -73.0798      0.0000 
 -10   6  13     64.0919      4.4543     61.9317      0.0000 
  -8   6  13    102.2671      3.7617     93.2236      0.0000 
  -6   6  13      0.0000     26.5576    -42.2650      0.0000 
  -4   6  13    145.8708      5.3283   -138.9112      0.0000 
  -2   6  13     38.3298     25.6102     -5.3355      0.0000 
   0   6  13    112.4909      3.0362    106.4660      0.0000 
   2   6  13     73.2569      4.0634     67.9446      0.0000 
   4   6  13     89.2361      3.4819    -85.3743      0.0000 
   6   6  13     66.6966      4.4772    -61.6669      0.0000 
   8   6  13     71.7440      4.4286     71.5670      0.0000 
  10   6  13    104.0935      3.3951     98.5894      0.0000 
  12   6  13     50.1524     21.5496    -24.5688      0.0000 
  14   6  13     97.6452      3.8475    -89.3036      0.0000 
  16   6  13     36.2430     27.5501     -8.5715      0.0000 
 -17   7  13     10.5498     28.0089     31.8337      0.0000 
 -15   7  13     17.1006     26.3126    -10.8840      0.0000 
 -13   7  13     33.4649     27.0201    -38.7974      0.0000 
 -11   7  13      0.0000     26.8695      4.9113      0.0000 
  -9   7  13     43.4791     24.0901     36.7446      0.0000 
  -7   7  13     32.9380     27.1988     15.7906      0.0000 
  -5   7  13     48.7197      6.5859    -43.6800      0.0000 
  -3   7  13     39.2975     26.9568    -19.1466      0.0000 
  -1   7  13      0.0000     28.6807     18.2113      0.0000 
   1   7  13     49.3379     22.0713     32.8392      0.0000 
   3   7  13     32.2602     27.4940    -23.2077      0.0000 
   5   7  13     36.2496     28.0549    -42.1659      0.0000 
   7   7  13      0.0000     27.5870     -1.3662      0.0000 
   9   7  13      0.0000     28.1820     25.5515      0.0000 
  11   7  13     23.8430     28.9066      4.6336      0.0000 
  -4   8  13     63.3735      5.8128     55.5120      0.0000 
  -2   8  13      0.0000     30.0302      2.9198      0.0000 
   0   8  13     54.8248     23.0165    -43.9627      0.0000 
 -30   0  14    126.2636      4.4201   -129.3750      0.0000 
 -28   0  14    145.4113      4.5610    147.7748      0.0000 
 -26   0  14    174.4302      5.4513    177.7054      0.0000 
 -24   0  14     92.0082      3.2080    -90.6953      0.0000 
 -22   0  14    220.6098      5.4183   -227.7272      0.0000 
 -20   0  14     67.0266      3.2989     69.2648      0.0000 
 -18   0  14    212.1406      5.0574    205.8089      0.0000 
 -16   0  14     94.4059      2.7828     96.5042      0.0000 
 -14   0  14    367.9994      4.2380   -367.2829      0.0000 
 -12   0  14    250.6417      4.5717   -247.3848      0.0000 
 -10   0  14    179.1907      5.3542    173.4979      0.0000 
  -8   0  14    230.5006      4.8636    230.6325      0.0000 
  -6   0  14    172.0923      4.9565   -168.6353      0.0000 
  -4   0  14    341.6617      4.3177   -333.6051      0.0000 
  -2   0  14    108.0118      2.9339    104.5837      0.0000 
   0   0  14    277.8942      4.4239    277.2297      0.0000 
   2   0  14    115.1708      3.7233    112.9626      0.0000 
   4   0  14    288.1131      4.6500   -298.4922      0.0000 
   6   0  14    150.9546      5.1058   -155.1013      0.0000 
   8   0  14    206.1175      5.3137    183.4372      0.0000 
  10   0  14    216.1120      5.3235    202.1985      0.0000 
  12   0  14    148.9770      4.0418   -140.8429      0.0000 
  14   0  14    184.5089      5.2565   -173.8069      0.0000 
  16   0  14     34.0921     22.1271     34.0395      0.0000 
  18   0  14    197.9803      6.1002    189.7810      0.0000 
  20   0  14     20.8434     24.4466     17.1158      0.0000 
  22   0  14    120.2748      3.5244   -112.6196      0.0000 
  24   0  14     85.5693      4.3324    -86.1630      0.0000 
  26   0  14    100.8276      3.3645     94.2857      0.0000 
 -31   1  14     31.9758      9.1227    -40.5365      0.0000 
 -29   1  14     14.4207     25.3116      3.8436      0.0000 
 -27   1  14     59.5580      4.4994     63.1124      0.0000 
 -25   1  14      0.0000     23.9435     16.5093      0.0000 
 -23   1  14     54.7187      4.3483    -54.7526      0.0000 
 -21   1  14     34.2804     21.9447    -40.5712      0.0000 
 -19   1  14      0.0000     22.6818     40.2427      0.0000 
 -17   1  14     61.8085      3.4201     64.9425      0.0000 
 -15   1  14     16.0423     21.4884    -15.6850      0.0000 
 -13   1  14    102.8995      3.1035    -97.8454      0.0000 
 -11   1  14      0.0000     21.0329     -8.1508      0.0000 
  -9   1  14     87.0670      3.3041     83.3090      0.0000 
  -7   1  14     61.8431      3.2402     58.3388      0.0000 
  -5   1  14    111.8869      3.1480   -107.9578      0.0000 
  -3   1  14     33.8774     19.0480    -39.4634      0.0000 
  -1   1  14     23.7570     21.3104     34.3948      0.0000 
   1   1  14     93.7283      2.8913     95.8429      0.0000 
   3   1  14      0.0000     21.5455    -22.9971      0.0000 
   5   1  14     86.3147      3.1925    -90.9982      0.0000 
   7   1  14      0.0000     22.2903      5.5176      0.0000 
   9   1  14     78.2788      3.0286     74.0895      0.0000 
  11   1  14     28.1045      7.7453     23.5247      0.0000 
  13   1  14     60.0896      3.9804    -59.0043      0.0000 
  15   1  14     35.9764     21.6243    -28.1136      0.0000 
  17   1  14     34.4796     23.8911     36.0578      0.0000 
  19   1  14     36.5153      6.9443     37.5195      0.0000 
  21   1  14     22.8667     24.8128    -15.0046      0.0000 
  23   1  14     22.6615     26.2075    -38.5480      0.0000 
  25   1  14      0.0000     26.1930      4.4148      0.0000 
 -30   2  14    100.4716      3.7217     97.3303      0.0000 
 -28   2  14     97.1182      3.9433   -102.6569      0.0000 
 -26   2  14    120.3941      4.5134   -125.4084      0.0000 
 -24   2  14     63.6507      4.0294     66.8199      0.0000 
 -22   2  14    161.1720      4.8785    157.2689      0.0000 
 -20   2  14     54.5944      4.1099    -50.7343      0.0000 
 -18   2  14    137.0229      4.1420   -137.9293      0.0000 
 -16   2  14     52.6763      4.0148    -55.8902      0.0000 
 -14   2  14    259.4812      5.0535    262.4111      0.0000 
 -12   2  14    173.9614      5.2035    172.4701      0.0000 
 -10   2  14    111.2397      3.5387   -109.4790      0.0000 
  -8   2  14    150.8499      4.1394   -144.8860      0.0000 
  -6   2  14    117.7709      3.0709    117.6788      0.0000 
  -4   2  14    230.5804      5.1744    225.9532      0.0000 
  -2   2  14     79.6189      2.6969    -75.3767      0.0000 
   0   2  14    196.3281      5.3443   -193.6990      0.0000 
   2   2  14     77.9233      2.7477    -80.3323      0.0000 
   4   2  14    204.1177      5.3078    210.4741      0.0000 
   6   2  14    113.0047      3.5021    119.3498      0.0000 
   8   2  14    136.6021      3.8576   -129.3289      0.0000 
  10   2  14    158.7118      5.2156   -150.4944      0.0000 
  12   2  14    102.7613      3.1545    103.3188      0.0000 
  14   2  14    144.6925      4.0329    136.9684      0.0000 
  16   2  14     25.6830     24.8138    -26.1389      0.0000 
  18   2  14    152.6546      4.0564   -148.0690      0.0000 
  20   2  14      0.0000     25.6792    -17.6035      0.0000 
  22   2  14     90.0017      3.4751     90.1738      0.0000 
  24   2  14     68.3910      4.5871     67.8554      0.0000 
 -29   3  14      0.0000     26.6871    -11.7662      0.0000 
 -27   3  14    135.1965      4.4471   -137.9383      0.0000 
 -25   3  14      0.0000     25.7851    -26.1159      0.0000 
 -23   3  14    124.0284      3.8648    124.4192      0.0000 
 -21   3  14     71.1318      3.6102     73.0858      0.0000 
 -19   3  14    102.6972      3.0302   -103.5724      0.0000 
 -17   3  14    118.8737      3.5488   -119.3212      0.0000 
 -15   3  14     71.8933      3.2299     69.9717      0.0000 
 -13   3  14    191.0703      5.5357    187.6226      0.0000 
 -11   3  14      0.0000     22.6814    -30.4562      0.0000 
  -9   3  14    181.8111      5.7193   -172.4092      0.0000 
  -7   3  14     60.5735      3.7651    -63.6396      0.0000 
  -5   3  14    231.1578      5.5790    230.7415      0.0000 
  -3   3  14     28.2110     23.2257     34.9842      0.0000 
  -1   3  14    106.9269      3.2166   -106.3818      0.0000 
   1   3  14    158.6255      4.3579   -157.5972      0.0000 
   3   3  14     87.9050      2.8180     86.5932      0.0000 
   5   3  14    169.5033      5.1557    168.8782      0.0000 
   7   3  14     50.9720      4.5706    -47.0711      0.0000 
   9   3  14    160.8818      4.1515   -152.2777      0.0000 
  11   3  14     21.9995     24.9893    -21.9314      0.0000 
  13   3  14    143.5515      3.5220    132.4077      0.0000 
  15   3  14     50.3844      5.3665     45.2532      0.0000 
  17   3  14     92.8408      3.2876    -89.5789      0.0000 
  19   3  14     74.7682      4.0375    -73.7412      0.0000 
  21   3  14     36.6337     26.7497     42.4347      0.0000 
  23   3  14     87.5379      3.8107     83.2187      0.0000 
 -26   4  14     41.8330     24.0913     49.8526      0.0000 
 -24   4  14     23.9873     26.1022    -32.8190      0.0000 
 -22   4  14     59.7036      4.7371    -64.0487      0.0000 
 -20   4  14      0.0000     24.5944     16.5485      0.0000 
 -18   4  14     58.5217      4.3432     56.2927      0.0000 
 -16   4  14     17.2453     23.8686      5.0270      0.0000 
 -14   4  14    110.2055      3.7078   -114.4661      0.0000 
 -12   4  14     74.2637      3.3837    -74.3464      0.0000 
 -10   4  14      8.7309     24.0351     31.6495      0.0000 
  -8   4  14     44.3005      5.3561     41.7098      0.0000 
  -6   4  14     55.6506      4.3298    -47.9779      0.0000 
  -4   4  14     80.4365      3.4807    -78.5970      0.0000 
  -2   4  14     31.6873     23.9841     28.9962      0.0000 
   0   4  14     72.3728      3.4920     70.5532      0.0000 
   2   4  14     12.4188     23.8162     25.9336      0.0000 
   4   4  14     65.2192      3.8317    -68.6225      0.0000 
   6   4  14     42.7367     19.0000    -50.8696      0.0000 
   8   4  14      7.8828     24.6669     33.9161      0.0000 
  10   4  14     38.2510     23.5441     49.0610      0.0000 
  12   4  14      0.0000     26.6269    -31.6258      0.0000 
  14   4  14     42.2270     23.9270    -50.7962      0.0000 
  16   4  14      0.0000     26.9786      8.0708      0.0000 
  18   4  14     60.2690      5.0749     52.3107      0.0000 
  20   4  14     45.0039     22.4420     14.4388      0.0000 
  22   4  14      8.9311     27.8480    -30.6279      0.0000 
 -23   5  14    104.9446      3.6700   -112.4511      0.0000 
 -21   5  14     62.5138      4.7570    -67.9650      0.0000 
 -19   5  14     90.2370      3.3916     92.1081      0.0000 
 -17   5  14    100.3166      3.2851    103.7919      0.0000 
 -15   5  14     68.6157      4.0060    -65.5725      0.0000 
 -13   5  14    155.2045      4.7154   -156.5335      0.0000 
 -11   5  14     37.5163     22.7547     23.0380      0.0000 
  -9   5  14    150.5416      5.2838    146.0386      0.0000 
  -7   5  14      0.0000     26.1191     55.1437      0.0000 
  -5   5  14    174.4260      5.9329   -176.9348      0.0000 
  -3   5  14     48.7123      5.5686    -42.2712      0.0000 
  -1   5  14     91.1598      3.2199     86.4688      0.0000 
   1   5  14    137.0520      4.7578    131.9444      0.0000 
   3   5  14     66.2738      3.9823    -60.7677      0.0000 
   5   5  14    143.4223      4.6092   -141.1345      0.0000 
   7   5  14     22.4613     24.9073     25.0210      0.0000 
   9   5  14    131.0842      4.3067    126.3785      0.0000 
  11   5  14     25.7328     26.9412     29.8717      0.0000 
  13   5  14    112.1070      4.1037   -108.5065      0.0000 
  15   5  14     45.6967     24.6860    -50.3816      0.0000 
  17   5  14     82.2237      4.2323     74.6594      0.0000 
  19   5  14     70.9900      4.9411     69.6716      0.0000 
 -20   6  14      8.7866     26.9131      8.6468      0.0000 
 -18   6  14     26.7465     26.1502     19.2617      0.0000 
 -16   6  14     43.4249     21.9562     19.6262      0.0000 
 -14   6  14     21.8855     25.6691     -2.5960      0.0000 
 -12   6  14     26.3755     25.8216      7.1090      0.0000 
 -10   6  14      0.0000     26.4074     28.8687      0.0000 
  -8   6  14      0.0000     26.1956     24.9865      0.0000 
  -6   6  14      0.0000     26.6896     -4.1909      0.0000 
  -4   6  14     16.3806     26.3756    -19.0500      0.0000 
  -2   6  14      0.0000     26.7846      3.7026      0.0000 
   0   6  14     33.2282     26.6182     16.0585      0.0000 
   2   6  14     46.1285     20.3901      4.4980      0.0000 
   4   6  14     18.4831     26.2393    -17.6015      0.0000 
   6   6  14     34.8591     25.6381      1.9833      0.0000 
   8   6  14     38.8219     26.1415     20.7684      0.0000 
  10   6  14      0.0000     27.0944     15.0223      0.0000 
  12   6  14     18.4383     27.2793     -8.7769      0.0000 
  14   6  14      0.0000     28.7881    -10.3075      0.0000 
 -13   7  14     80.2963      4.3686     80.2802      0.0000 
 -11   7  14      0.0000     27.2282     -9.8411      0.0000 
  -9   7  14     85.3575      4.0152    -76.8070      0.0000 
  -7   7  14     24.0211     27.7787    -28.0605      0.0000 
  -5   7  14     90.0340      4.0351     83.0131      0.0000 
  -3   7  14      8.9178     28.6640     27.7898      0.0000 
  -1   7  14     52.3064      6.4888    -47.0834      0.0000 
   1   7  14     69.4262      4.9424    -66.6029      0.0000 
   3   7  14     16.9577     27.9105     28.4316      0.0000 
   5   7  14     52.6144     23.6850     71.6929      0.0000 
   7   7  14     45.0201     24.5564     -8.9657      0.0000 
   9   7  14     67.2171      5.3164    -64.0291      0.0000 
 -29   1  15     52.5765      5.6067    -55.0585      0.0000 
 -27   1  15    193.7238      6.7145   -195.3620      0.0000 
 -25   1  15      0.0000     24.5108      1.0867      0.0000 
 -23   1  15    214.6196      5.7699    212.0813      0.0000 
 -21   1  15     91.4858      2.8210     90.2549      0.0000 
 -19   1  15    191.8187      5.5090   -183.6968      0.0000 
 -17   1  15    142.6396      4.4544   -137.9104      0.0000 
 -15   1  15    164.3201      4.4744    159.3966      0.0000 
 -13   1  15    235.2903      5.1596    234.7879      0.0000 
 -11   1  15    109.8151      3.7688   -109.0562      0.0000 
  -9   1  15    259.0098      5.0404   -251.8497      0.0000 
  -7   1  15     67.3430      3.3052    -66.6015      0.0000 
  -5   1  15    351.4377      4.6037    349.2451      0.0000 
  -3   1  15     12.0005     11.8102     14.4804      0.0000 
  -1   1  15    197.8029      5.4294   -201.0000      0.0000 
   1   1  15    141.3068      4.5918   -137.1575      0.0000 
   3   1  15    163.7623      4.8748    169.7982      0.0000 
   5   1  15    201.8919      5.5599    205.3011      0.0000 
   7   1  15     96.5926      3.0905    -93.2080      0.0000 
   9   1  15    223.1064      5.7761   -219.2264      0.0000 
  11   1  15     42.9192     18.4825    -21.4837      0.0000 
  13   1  15    201.5882      5.8362    181.4167      0.0000 
  15   1  15     27.5845     24.3011     30.8214      0.0000 
  17   1  15    151.0557      4.7892   -149.5568      0.0000 
  19   1  15     70.6176      4.0825    -67.0315      0.0000 
  21   1  15     84.3528      3.5927     81.5002      0.0000 
  23   1  15    129.0194      4.2835    116.8757      0.0000 
 -28   2  15     80.5912      3.7698    -79.0480      0.0000 
 -26   2  15     70.2644      4.0820    -69.1043      0.0000 
 -24   2  15     43.1103     21.5220     54.9774      0.0000 
 -22   2  15    102.0856      3.5866    101.2552      0.0000 
 -20   2  15     42.0181     19.1947    -42.3854      0.0000 
 -18   2  15    101.5080      3.2082   -100.1858      0.0000 
 -16   2  15     21.2580     22.4886    -10.4489      0.0000 
 -14   2  15    152.5763      4.3073    150.0765      0.0000 
 -12   2  15     55.1730      4.0161     54.5843      0.0000 
 -10   2  15    110.7259      3.6860   -109.6691      0.0000 
  -8   2  15    102.1385      3.0187    -97.8245      0.0000 
  -6   2  15    103.6093      3.0240    100.5635      0.0000 
  -4   2  15    131.8131      3.9301    130.4587      0.0000 
  -2   2  15     72.8838      3.1205    -74.2801      0.0000 
   0   2  15    125.8623      4.0501   -122.3034      0.0000 
   2   2  15     31.6573     21.0486      7.7266      0.0000 
   4   2  15    130.4032      3.9323    131.6193      0.0000 
   6   2  15     18.0916     23.0390     26.4743      0.0000 
   8   2  15     96.6805      2.8817    -89.5290      0.0000 
  10   2  15     81.0828      3.2438    -77.6843      0.0000 
  12   2  15     89.7624      3.0983     83.1530      0.0000 
  14   2  15     71.3945      3.8729     67.8399      0.0000 
  16   2  15      0.0000     25.7594    -35.4048      0.0000 
  18   2  15     83.5716      3.6304    -80.2450      0.0000 
  20   2  15     14.0775     25.9527     12.1739      0.0000 
  22   2  15     64.9309      4.7128     57.0200      0.0000 
 -27   3  15    112.7432      3.6398    113.7005      0.0000 
 -25   3  15      0.0000     25.3622     -3.9926      0.0000 
 -23   3  15    121.0340      4.1925   -122.5669      0.0000 
 -21   3  15     52.2443      4.9813    -54.2658      0.0000 
 -19   3  15    103.6144      3.5903     99.9512      0.0000 
 -17   3  15     71.3315      3.5947     73.3336      0.0000 
 -15   3  15     77.6805      3.2909    -82.0979      0.0000 
 -13   3  15    126.9468      3.7378   -129.6277      0.0000 
 -11   3  15     34.7979     23.1394     51.2185      0.0000 
  -9   3  15    147.5626      4.5031    142.9422      0.0000 
  -7   3  15     51.6214      4.6548     47.3554      0.0000 
  -5   3  15    174.3867      5.0281   -173.8425      0.0000 
  -3   3  15     13.8327     22.9931    -33.6232      0.0000 
  -1   3  15     99.5689      2.5916     99.5259      0.0000 
   1   3  15     84.8392      3.3806     87.7014      0.0000 
   3   3  15     79.3358      3.0252    -79.1278      0.0000 
   5   3  15    126.4941      3.5637   -127.3856      0.0000 
   7   3  15     41.4999     18.8777     35.4067      0.0000 
   9   3  15    132.0911      3.3162    127.2367      0.0000 
  11   3  15     29.9051     25.2722     28.3455      0.0000 
  13   3  15    110.3792      3.8379   -100.4688      0.0000 
  15   3  15     39.2061      7.1408    -27.8953      0.0000 
  17   3  15     88.0880      3.5878     82.6257      0.0000 
  19   3  15     23.8494     27.0648     46.8424      0.0000 
  21   3  15     29.5849     26.9045    -47.7743      0.0000 
 -26   4  15     87.3784      3.8221     90.6981      0.0000 
 -24   4  15     79.4815      3.9606    -83.0535      0.0000 
 -22   4  15    127.0375      3.7505   -132.8300      0.0000 
 -20   4  15      0.0000     26.8989     61.6917      0.0000 
 -18   4  15    133.4922      4.0937    132.6514      0.0000 
 -16   4  15     46.3139     18.2270      5.3863      0.0000 
 -14   4  15    190.5415      5.9730   -193.6749      0.0000 
 -12   4  15     59.3399      4.4353    -66.9072      0.0000 
 -10   4  15    150.4357      4.2547    143.3414      0.0000 
  -8   4  15    121.6500      3.6306    117.9263      0.0000 
  -6   4  15    117.0757      2.7802   -116.8364      0.0000 
  -4   4  15    170.3593      4.6641   -162.7536      0.0000 
  -2   4  15     82.4935      3.2358     81.4650      0.0000 
   0   4  15    149.5316      5.4937    152.5920      0.0000 
   2   4  15      0.0000     12.9374     -1.6298      0.0000 
   4   4  15    163.1993      4.6034   -161.9171      0.0000 
   6   4  15     50.6293      4.8784    -46.2973      0.0000 
   8   4  15    112.1599      3.7972    108.0239      0.0000 
  10   4  15    101.2296      3.0482     98.2147      0.0000 
  12   4  15     98.7864      3.5372    -93.4969      0.0000 
  14   4  15    101.5682      3.8146    -91.0197      0.0000 
  16   4  15     37.8195     27.4872     39.6926      0.0000 
  18   4  15    107.2311      3.8941    102.2184      0.0000 
  20   4  15      0.0000     28.4083    -11.2337      0.0000 
 -23   5  15     32.5250     27.0930     18.8957      0.0000 
 -21   5  15      0.0000     26.9204      7.1428      0.0000 
 -19   5  15     18.2246     25.9941    -11.0179      0.0000 
 -17   5  15      0.0000     26.0836      5.6859      0.0000 
 -15   5  15      0.0000     25.2858     13.5555      0.0000 
 -13   5  15     31.9783     25.3981      9.1335      0.0000 
 -11   5  15     27.0010     25.1881    -14.9824      0.0000 
  -9   5  15     20.9279     25.7451    -20.0292      0.0000 
  -7   5  15      0.0000     25.8691      3.5038      0.0000 
  -5   5  15     28.7334     26.2743     11.1928      0.0000 
  -3   5  15     21.3934     25.0000      1.7539      0.0000 
  -1   5  15     38.7249     22.7449    -12.9332      0.0000 
   1   5  15     25.4970     24.4692      2.3212      0.0000 
   3   5  15      0.0000     25.5702     15.0738      0.0000 
   5   5  15      0.0000     25.4827     15.5446      0.0000 
   7   5  15     21.3096     25.0489     -7.4724      0.0000 
   9   5  15     14.9670     14.2633    -17.2297      0.0000 
  11   5  15      0.0000     26.6285     -4.7853      0.0000 
  13   5  15      0.0000     28.0352     11.0916      0.0000 
  15   5  15      0.0000     28.1159     -0.2663      0.0000 
  17   5  15     43.9948     25.6086    -12.3685      0.0000 
 -18   6  15     71.4013      4.7268    -75.3470      0.0000 
 -16   6  15     47.1879     20.6606     -0.1461      0.0000 
 -14   6  15    114.0273      4.2287    117.3002      0.0000 
 -12   6  15     37.5850      8.0722     40.5561      0.0000 
 -10   6  15     88.9462      3.7766    -86.0564      0.0000 
  -8   6  15     67.7563      4.7192    -66.8407      0.0000 
  -6   6  15     64.8524      5.0273     64.2435      0.0000 
  -4   6  15    107.3305      3.3081    100.0784      0.0000 
  -2   6  15     50.2397      6.1377    -46.9871      0.0000 
   0   6  15     97.5580      3.4747    -94.0134      0.0000 
   2   6  15      0.0000     26.3211      0.4647      0.0000 
   4   6  15    101.8656      3.6706    105.2247      0.0000 
   6   6  15     10.9358     27.1056     36.8522      0.0000 
   8   6  15     75.7326      4.3990    -71.5031      0.0000 
  10   6  15     42.4106     27.3855    -62.6885      0.0000 
  12   6  15     56.3764      6.2753     59.2104      0.0000 
 -11   7  15     35.9356     27.3140    -17.9135      0.0000 
  -9   7  15     41.5605     27.2135    -26.6860      0.0000 
  -7   7  15      0.0000     28.2462     -1.1952      0.0000 
  -5   7  15     42.3920     29.6852     47.2035      0.0000 
  -3   7  15     12.2870     28.5386     -3.6809      0.0000 
  -1   7  15     40.2751     28.2333    -29.5343      0.0000 
   1   7  15     17.3605     28.3424    -21.7990      0.0000 
   3   7  15     35.2720     27.8904     23.3393      0.0000 
   5   7  15      0.0000     28.7786     23.1698      0.0000 
 -28   0  16    189.4428      6.6609   -192.6687      0.0000 
 -26   0  16    114.7013      3.3802   -117.7560      0.0000 
 -24   0  16    173.7618      5.4161    175.1617      0.0000 
 -22   0  16    166.6041      5.3323    167.6632      0.0000 
 -20   0  16    133.5054      3.7507   -130.2944      0.0000 
 -18   0  16    206.8919      5.9912   -212.0938      0.0000 
 -16   0  16     63.4281      3.7064     60.5383      0.0000 
 -14   0  16    304.8197      4.9290    297.0390      0.0000 
 -12   0  16     19.2144     23.4178     42.9953      0.0000 
 -10   0  16    274.7303      5.1223   -259.7765      0.0000 
  -8   0  16    118.1280      3.9704   -117.0155      0.0000 
  -6   0  16    227.1208      5.2529    233.4826      0.0000 
  -4   0  16    194.1770      5.6204    203.1288      0.0000 
  -2   0  16    153.4547      5.1084   -156.0171      0.0000 
   0   0  16    221.2344      5.3132   -225.2008      0.0000 
   2   0  16     74.5940      2.9207     74.5900      0.0000 
   4   0  16    232.1252      5.3156    242.3895      0.0000 
   6   0  16      0.0000     22.6870      5.1816      0.0000 
   8   0  16    183.9769      5.5341   -174.1038      0.0000 
  10   0  16    117.9427      3.7609   -104.7043      0.0000 
  12   0  16    160.0133      4.5446    144.8179      0.0000 
  14   0  16    143.1651      4.6006    133.4040      0.0000 
  16   0  16     84.5548      3.4378    -81.2775      0.0000 
  18   0  16    144.4148      4.5883   -129.0712      0.0000 
  20   0  16     52.4380      5.6349     52.1493      0.0000 
  22   0  16    129.2703      4.4018    126.4489      0.0000 
 -27   1  16     49.8231      5.8731    -56.0531      0.0000 
 -25   1  16      0.0000     25.5627     11.2187      0.0000 
 -23   1  16     63.5067      4.2378     64.7612      0.0000 
 -21   1  16     25.1909     23.9636     14.6048      0.0000 
 -19   1  16     63.6722      3.9590    -64.9286      0.0000 
 -17   1  16     31.5575     23.6453    -48.2259      0.0000 
 -13   1  16     68.1703      3.4155     65.0874      0.0000 
 -11   1  16     29.8513     22.7716    -35.9298      0.0000 
  -9   1  16     74.1319      3.2327    -66.7706      0.0000 
  -7   1  16     17.5758     22.5075      3.0886      0.0000 
  -5   1  16     90.4506      2.7566     94.8200      0.0000 
  -3   1  16     34.8519     18.9355     13.3856      0.0000 
  -1   1  16     59.4632      3.8071    -67.5460      0.0000 
   1   1  16      9.1295     22.6298    -40.2902      0.0000 
   3   1  16     41.0630      5.2182     43.6809      0.0000 
   5   1  16     32.5159     22.6000     45.4806      0.0000 
   7   1  16     37.7865     19.9010    -28.8638      0.0000 
   9   1  16     41.7831     20.1941    -54.1100      0.0000 
  11   1  16      0.0000     24.3522      1.4252      0.0000 
  13   1  16     57.5461      4.7489     49.9259      0.0000 
  15   1  16     18.2768     24.9725     16.7010      0.0000 
  17   1  16      0.0000     26.3663    -43.3484      0.0000 
  19   1  16      0.0000     26.0046    -13.1829      0.0000 
  21   1  16     42.8553     23.5793     22.4869      0.0000 
  23   1  16     23.7834     13.1832     28.5015      0.0000 
 -28   2  16    134.5102      3.8378    136.9598      0.0000 
 -26   2  16     83.9753      3.6040     80.1245      0.0000 
 -24   2  16    121.5135      3.4150   -120.8930      0.0000 
 -22   2  16    115.3494      3.2098   -114.3335      0.0000 
 -20   2  16     91.6832      3.0527     92.4333      0.0000 
 -18   2  16    142.4583      4.3144    139.9863      0.0000 
 -16   2  16     38.0804     21.2798    -40.5204      0.0000 
 -14   2  16    199.7147      6.0233   -203.4429      0.0000 
 -12   2  16     34.7265     22.5615    -34.6234      0.0000 
 -10   2  16    182.5996      5.8560    179.8374      0.0000 
  -8   2  16     82.8347      3.1472     82.4215      0.0000 
  -6   2  16    156.3852      4.9646   -159.8261      0.0000 
  -4   2  16    150.8898      5.2478   -154.3405      0.0000 
  -2   2  16    109.6653      3.5197    109.7322      0.0000 
   0   2  16    163.3285      4.8735    166.2410      0.0000 
   2   2  16     54.7904      4.0494    -52.9996      0.0000 
   4   2  16    175.3621      5.7726   -186.9172      0.0000 
   6   2  16     22.3952     22.8807    -10.2854      0.0000 
   8   2  16    144.0322      4.6016    139.3591      0.0000 
  10   2  16     85.3794      3.1994     80.3015      0.0000 
  12   2  16    127.9357      4.3147   -116.6250      0.0000 
  14   2  16    114.6958      3.1817   -104.9881      0.0000 
  16   2  16     70.6340      4.2944     65.7325      0.0000 
  18   2  16    111.5178      4.0881    102.9758      0.0000 
  20   2  16     44.2143      6.9953    -44.8776      0.0000 
  22   2  16    107.7017      3.5208   -101.2003      0.0000 
 -25   3  16     27.7843     10.5740    -36.7353      0.0000 
 -23   3  16    130.0437      4.7817   -132.0894      0.0000 
 -21   3  16      0.0000     25.6954    -11.8958      0.0000 
 -19   3  16    137.3896      4.7269    139.5202      0.0000 
 -17   3  16     71.6743      3.7741     75.9597      0.0000 
 -15   3  16    130.6889      3.3824   -128.0794      0.0000 
 -13   3  16    115.3323      3.8630   -112.3631      0.0000 
 -11   3  16    100.9689      3.2213     99.0692      0.0000 
  -9   3  16    127.5347      4.0842    122.2801      0.0000 
  -7   3  16     33.3238     24.5012    -39.2280      0.0000 
  -5   3  16    191.2899      6.3111   -194.4449      0.0000 
  -3   3  16     17.6613     23.2306      6.7697      0.0000 
  -1   3  16    147.0417      4.2346    150.3571      0.0000 
   1   3  16     59.6503      3.9534     55.1694      0.0000 
   3   3  16    109.1573      3.7170   -112.7819      0.0000 
   5   3  16     74.9635      3.4734    -80.0696      0.0000 
   7   3  16     87.6853      3.0528     87.6525      0.0000 
   9   3  16    107.7782      4.6426    108.4962      0.0000 
  11   3  16     40.0586     22.0651    -27.0079      0.0000 
  13   3  16    118.7026      3.2615   -109.4737      0.0000 
  15   3  16     12.7718     26.8890    -18.2959      0.0000 
  17   3  16    111.2015      3.3120     99.7316      0.0000 
  19   3  16     30.6696     27.2267     19.7073      0.0000 
 -24   4  16     41.3255      7.5356     43.3929      0.0000 
 -22   4  16      0.0000     27.4288     43.1104      0.0000 
 -20   4  16     40.1221     24.8711    -37.6764      0.0000 
 -18   4  16     39.8967     24.2902    -47.5600      0.0000 
 -16   4  16     21.4196     25.4786     13.0994      0.0000 
 -14   4  16     74.2641      3.8512     72.5668      0.0000 
 -12   4  16      0.0000     24.9534     19.1021      0.0000 
 -10   4  16     67.7717      4.1407    -66.0644      0.0000 
  -8   4  16     34.9902     25.5301    -27.5478      0.0000 
  -6   4  16     38.2615     24.2860     49.9996      0.0000 
  -4   4  16     67.6444      3.9945     67.1454      0.0000 
  -2   4  16     32.5873      7.7345    -34.8574      0.0000 
   0   4  16     43.8657     20.6194    -57.1145      0.0000 
   2   4  16      0.0000     24.2768     16.9885      0.0000 
   4   4  16     64.3504      4.2861     70.0771      0.0000 
   6   4  16     29.0575     24.3155     14.2306      0.0000 
   8   4  16     52.4349      5.2813    -52.9007      0.0000 
  10   4  16     19.1756     26.2051    -28.8409      0.0000 
  12   4  16     48.4247      6.2067     42.1889      0.0000 
  14   4  16     37.1324     27.9191     39.6679      0.0000 
  16   4  16     24.9856     28.2117    -20.5097      0.0000 
  18   4  16     40.1868      8.4629    -37.4453      0.0000 
 -21   5  16     27.5368     26.9463     11.8921      0.0000 
 -19   5  16    115.7515      3.1436   -118.7716      0.0000 
 -17   5  16     10.4043     28.1879    -65.8221      0.0000 
 -15   5  16     97.9613      3.3469     98.5729      0.0000 
 -13   5  16     96.4849      3.3628     99.0381      0.0000 
 -11   5  16     79.1133      3.9065    -74.5955      0.0000 
  -9   5  16    113.4641      3.5755   -106.2271      0.0000 
  -7   5  16     43.4554     23.0193     21.2638      0.0000 
  -5   5  16    167.4615      5.5697    164.9352      0.0000 
  -3   5  16      0.0000     25.2124      9.9160      0.0000 
  -1   5  16    123.3489      3.7850   -122.7841      0.0000 
   1   5  16     61.1036      4.6799    -60.2946      0.0000 
   3   5  16     92.9289      3.3065     90.8232      0.0000 
   5   5  16     82.2892      3.7277     82.6980      0.0000 
   7   5  16     72.6051      4.1529    -70.7691      0.0000 
   9   5  16    101.7562      4.3218   -100.9246      0.0000 
  11   5  16     42.4920     23.8286     19.5705      0.0000 
  13   5  16    112.5127      3.3475     99.4027      0.0000 
  15   5  16     35.2169     28.1274     18.6870      0.0000 
 -16   6  16     30.7923     27.1224      4.0379      0.0000 
 -14   6  16     34.6761     27.5936     17.7375      0.0000 
 -12   6  16     27.2113     27.2197     -3.5959      0.0000 
 -10   6  16     13.9157     27.1586    -15.0703      0.0000 
  -8   6  16     40.9195     25.0423    -11.3397      0.0000 
  -6   6  16      0.0000     28.3104     18.6620      0.0000 
  -4   6  16     27.6427     27.4657      2.3703      0.0000 
  -2   6  16     48.8164     20.7507    -12.6542      0.0000 
   0   6  16      0.0000     27.1482    -17.7371      0.0000 
   2   6  16      0.0000     27.1638      3.0808      0.0000 
   4   6  16      0.0000     26.6788     13.1536      0.0000 
   6   6  16     41.5039     23.5970     -8.1053      0.0000 
   8   6  16      0.0000     28.2866    -11.1463      0.0000 
  10   6  16      0.0000     28.1570     -5.9347      0.0000 
  -5   7  16     87.7420      4.4746    -85.1182      0.0000 
  -3   7  16      0.0000     28.2861    -10.1098      0.0000 
  -1   7  16     22.8943     29.9338     61.4883      0.0000 
 -27   1  17    158.1161      4.7841    160.1875      0.0000 
 -25   1  17     74.8963      4.0507    -77.0016      0.0000 
 -23   1  17    169.2819      5.1278   -167.4705      0.0000 
 -21   1  17     45.3722      5.8238     46.3788      0.0000 
 -19   1  17    221.4849      5.9270    216.9355      0.0000 
 -17   1  17     39.7609     21.2454     36.2874      0.0000 
 -15   1  17    226.5096      5.8516   -224.9238      0.0000 
 -13   1  17    147.9245      4.6385   -146.9803      0.0000 
 -11   1  17    131.9226      3.8007    121.7710      0.0000 
  -9   1  17    171.9396      4.6329    161.9843      0.0000 
  -7   1  17    115.0415      3.7720   -114.4214      0.0000 
  -5   1  17    206.8776      5.8525   -207.9165      0.0000 
  -3   1  17     60.9357      3.7048     59.7156      0.0000 
  -1   1  17    248.7525      5.3604    255.4471      0.0000 
   1   1  17     50.0403      4.4735     54.9909      0.0000 
   3   1  17    161.2391      4.7184   -162.1138      0.0000 
   5   1  17    108.4809      2.4880   -108.7997      0.0000 
   7   1  17    126.3065      4.2027    123.8065      0.0000 
   9   1  17    141.3509      4.4323    128.3432      0.0000 
  11   1  17     88.1518      3.2041    -80.9150      0.0000 
  13   1  17    162.5900      4.6820   -145.8634      0.0000 
  15   1  17      0.0000     26.3893      2.7591      0.0000 
  17   1  17    158.4899      5.5219    150.7728      0.0000 
  19   1  17     49.1658     20.7486     23.5775      0.0000 
  21   1  17    104.1725      3.4841    -97.1288      0.0000 
 -26   2  17     42.9604     24.5083     35.3998      0.0000 
 -24   2  17     99.9787      3.8683   -102.7145      0.0000 
 -22   2  17     55.5147      5.0876    -53.6086      0.0000 
 -20   2  17     80.3359      3.5324     78.2810      0.0000 
 -18   2  17     85.5424      3.2582     83.5275      0.0000 
 -16   2  17     43.1232     20.6054    -57.1488      0.0000 
 -14   2  17    108.4564      3.4719   -104.1504      0.0000 
 -12   2  17     22.4088     23.9049     12.9232      0.0000 
 -10   2  17    116.5620      4.0235    116.9566      0.0000 
  -8   2  17     28.2636     23.7662     23.6283      0.0000 
  -6   2  17    122.3087      3.4501   -120.4270      0.0000 
  -4   2  17     43.1677      5.4444    -49.8988      0.0000 
  -2   2  17     80.9977      3.0896     84.1118      0.0000 
   0   2  17     87.9332      2.8770     89.1325      0.0000 
   2   2  17     27.1754     23.8631    -42.4458      0.0000 
   4   2  17     92.5896      2.7955    -93.0409      0.0000 
   6   2  17     33.1156     22.5498     18.6789      0.0000 
   8   2  17     93.0549      3.0160     91.5115      0.0000 
  10   2  17      0.0000     25.5082     17.0086      0.0000 
  12   2  17     82.2178      3.6315    -74.8741      0.0000 
  14   2  17     48.6583     21.1093    -57.2715      0.0000 
  16   2  17     58.9935      5.4001     50.5319      0.0000 
  18   2  17     57.6477      5.6872     51.3470      0.0000 
  20   2  17     37.3158      8.7876    -27.6542      0.0000 
 -25   3  17     22.6849     27.2199     35.8385      0.0000 
 -23   3  17     87.6652      3.6553     88.9683      0.0000 
 -21   3  17      0.0000     26.3797    -19.9248      0.0000 
 -19   3  17    122.1647      3.6360   -121.6363      0.0000 
 -17   3  17     29.4199     25.2184    -30.0328      0.0000 
 -15   3  17    118.4414      3.0326    118.3214      0.0000 
 -13   3  17     99.6340      3.0059    100.7630      0.0000 
 -11   3  17     60.3695      4.5440    -55.0179      0.0000 
  -9   3  17     97.6915      3.9154    -95.9315      0.0000 
  -7   3  17     44.3949      5.7706     46.1214      0.0000 
  -5   3  17    127.4068      3.8851    127.5263      0.0000 
  -3   3  17     41.1790     18.8029    -21.2706      0.0000 
  -1   3  17    153.4457      4.1273   -150.5580      0.0000 
   1   3  17     33.7143     24.0931    -47.3309      0.0000 
   3   3  17     86.3978      3.0911     90.3842      0.0000 
   5   3  17     68.1787      3.8700     74.4893      0.0000 
   7   3  17     71.4427      3.7309    -65.6353      0.0000 
   9   3  17     85.3831      3.4196    -77.3856      0.0000 
  11   3  17     45.2092      6.3120     43.9570      0.0000 
  13   3  17     92.5200      3.5210     85.4324      0.0000 
  15   3  17     14.0145     14.8125     -2.3406      0.0000 
  17   3  17    100.1146      3.6354    -85.8837      0.0000 
  19   3  17      0.0000     28.5811    -16.8132      0.0000 
 -22   4  17     70.9255      4.6210     73.6849      0.0000 
 -20   4  17    100.6673      3.3184   -101.3789      0.0000 
 -18   4  17    101.5640      3.3724   -109.0739      0.0000 
 -16   4  17     50.8665     20.5786     64.6588      0.0000 
 -14   4  17    136.3454      5.1190    138.2769      0.0000 
 -12   4  17     23.0247     25.6040    -10.4085      0.0000 
 -10   4  17    158.7458      4.8356   -151.9242      0.0000 
  -8   4  17     36.8969      7.6749    -37.2230      0.0000 
  -6   4  17    155.8313      4.3954    148.6442      0.0000 
  -4   4  17     76.1596      3.7673     77.1068      0.0000 
  -2   4  17    101.7774      3.1623   -106.0059      0.0000 
   0   4  17    116.6041      3.4826   -118.1368      0.0000 
   2   4  17     55.9215      4.8326     52.6974      0.0000 
   4   4  17    116.6207      4.2131    120.7083      0.0000 
   6   4  17     39.4409     21.8212    -19.7206      0.0000 
   8   4  17    116.2937      3.5063   -115.4440      0.0000 
  10   4  17     27.8355     26.4433    -23.3016      0.0000 
  12   4  17    103.5120      3.3226     96.4526      0.0000 
  14   4  17     72.3560      4.6790     67.4248      0.0000 
  16   4  17     65.8479      5.3399    -59.9849      0.0000 
 -19   5  17     15.3973     27.7946     17.9563      0.0000 
 -17   5  17      0.0000     27.5266     -1.9209      0.0000 
 -15   5  17     42.4045     23.6636    -16.0100      0.0000 
 -13   5  17      0.0000     27.0889    -17.6528      0.0000 
 -11   5  17      4.3208     26.6925      1.1383      0.0000 
  -9   5  17     12.7488     26.1599      1.4956      0.0000 
  -7   5  17     17.9144     27.5008     -8.8091      0.0000 
  -5   5  17      8.5952     26.4443    -14.4838      0.0000 
  -3   5  17     12.5441     26.1601     13.8225      0.0000 
  -1   5  17     35.0495     26.3881     27.9898      0.0000 
   1   5  17      0.0000     26.0469      4.2575      0.0000 
   3   5  17      0.0000     26.1374    -11.3769      0.0000 
   5   5  17     27.3712     25.5054     -9.3314      0.0000 
   7   5  17      0.0000     26.6676      9.6143      0.0000 
   9   5  17      0.0000     26.8537      4.7719      0.0000 
  11   5  17     32.1666     27.2301    -11.3853      0.0000 
  13   5  17      0.0000     28.2943    -11.1536      0.0000 
 -12   6  17     31.6466     28.0168      4.2968      0.0000 
 -10   6  17    103.2060      3.6888     95.9013      0.0000 
  -8   6  17     31.9135     28.0029     23.4794      0.0000 
  -6   6  17     95.0028      3.8781    -90.6360      0.0000 
  -4   6  17     44.5102     24.7526    -56.2995      0.0000 
  -2   6  17     67.1745      4.9764     69.6131      0.0000 
   0   6  17     77.5605      4.3238     78.8417      0.0000 
   2   6  17     41.4960     26.4949    -36.6138      0.0000 
   4   6  17     87.0205      3.9198    -81.5846      0.0000 
   6   6  17      9.2595     26.8484     12.2129      0.0000 
 -26   0  18      0.0000     26.7958     19.0900      0.0000 
 -24   0  18    198.5490      6.0035   -201.5328      0.0000 
 -22   0  18     75.8607      3.9191    -76.5433      0.0000 
 -20   0  18    195.6908      5.5062    192.2607      0.0000 
 -18   0  18    133.3427      4.7501    139.8723      0.0000 
 -16   0  18    164.2123      5.3798   -165.2006      0.0000 
 -14   0  18    172.4503      5.2776   -169.8084      0.0000 
 -12   0  18     52.3916      5.0227     55.0525      0.0000 
 -10   0  18    219.1172      6.0689    211.9561      0.0000 
  -8   0  18      0.0000     23.8459     19.6784      0.0000 
  -6   0  18    210.9729      5.7399   -213.2393      0.0000 
  -4   0  18     63.2907      3.7469    -66.7962      0.0000 
  -2   0  18    196.7899      5.7809    209.9556      0.0000 
   0   0  18    153.8241      4.8334    161.5756      0.0000 
   2   0  18    120.9800      4.0306   -123.0963      0.0000 
   4   0  18    159.0358      5.3971   -157.0975      0.0000 
   6   0  18      0.0000     24.2999     32.7592      0.0000 
   8   0  18    169.4258      4.9737    162.8366      0.0000 
  10   0  18     24.9054     24.2751     -9.7069      0.0000 
  12   0  18    172.5136      5.1341   -157.8550      0.0000 
  14   0  18     80.6919      3.9068    -74.7269      0.0000 
  16   0  18    130.9434      3.3508    121.8574      0.0000 
  18   0  18     94.0967      3.7377     83.6308      0.0000 
 -25   1  18     27.9959     10.8731    -33.5298      0.0000 
 -23   1  18     48.2109     21.3094    -50.1830      0.0000 
 -21   1  18      0.0000     26.0075     11.9768      0.0000 
 -19   1  18     58.8544      4.7856     59.6363      0.0000 
 -17   1  18      0.0000     24.9193     -1.7993      0.0000 
 -15   1  18     68.1753      4.0029    -63.9306      0.0000 
 -13   1  18     27.0560     24.2869    -21.7914      0.0000 
 -11   1  18     42.2332      6.1847     38.9798      0.0000 
  -9   1  18     31.8286     24.5773     53.5456      0.0000 
  -7   1  18     24.5414     23.7391    -30.2791      0.0000 
  -5   1  18     52.9929      4.4509    -54.8816      0.0000 
  -3   1  18      0.0000     23.5225      7.1688      0.0000 
  -1   1  18     61.6202      4.1421     66.1054      0.0000 
   1   1  18     35.7745     21.2871     11.2182      0.0000 
   3   1  18     49.3116      4.8204    -49.0497      0.0000 
   5   1  18      0.0000     24.0187    -27.1466      0.0000 
   7   1  18     32.3608     24.5218     34.9278      0.0000 
   9   1  18      0.0000     25.7745     40.2483      0.0000 
  11   1  18      0.0000     25.5564    -24.3927      0.0000 
  13   1  18     54.2559      5.3135    -45.3425      0.0000 
  15   1  18      0.0000     27.3582      4.5881      0.0000 
  17   1  18     28.2266     28.3471     37.2739      0.0000 
  19   1  18      0.0000     28.4301      1.9186      0.0000 
 -24   2  18    140.8951      4.3160    140.3295      0.0000 
 -22   2  18     39.5667     25.9049     57.3161      0.0000 
 -20   2  18    134.2147      4.4375   -136.6407      0.0000 
 -18   2  18     98.4655      3.1689   -101.5626      0.0000 
 -16   2  18    108.7034      3.3914    114.1578      0.0000 
 -14   2  18    128.9471      4.0792    126.4855      0.0000 
 -12   2  18     32.3641     25.3879    -37.5732      0.0000 
 -10   2  18    164.7319      5.2088   -157.9232      0.0000 
  -8   2  18     45.2756     18.1908    -14.5863      0.0000 
  -6   2  18    159.6813      4.7702    160.4448      0.0000 
  -4   2  18     50.9540      4.7970     51.0367      0.0000 
  -2   2  18    153.9968      5.0802   -162.0403      0.0000 
   0   2  18    121.7267      3.0177   -124.6773      0.0000 
   2   2  18     98.9418      3.7025     99.6304      0.0000 
   4   2  18    126.1275      4.0629    122.0056      0.0000 
   6   2  18     41.7166     20.2523    -30.7175      0.0000 
   8   2  18    129.0341      3.1568   -125.0514      0.0000 
  10   2  18     14.9376     25.2764     11.4888      0.0000 
  12   2  18    133.9758      5.5291    126.5597      0.0000 
  14   2  18     60.4143      5.1022     53.4501      0.0000 
  16   2  18     99.7369      3.6055    -95.2640      0.0000 
  18   2  18     78.3420      4.5176    -65.2166      0.0000 
 -23   3  18     97.2762      3.5762     99.1955      0.0000 
 -21   3  18     45.4606     22.2346    -36.4053      0.0000 
 -19   3  18    122.3958      2.8950   -122.8862      0.0000 
 -17   3  18     32.5873     25.9643     20.3165      0.0000 
 -15   3  18    144.8124      4.6784    139.7592      0.0000 
 -13   3  18     33.1516     26.2504     29.1344      0.0000 
 -11   3  18    106.7934      3.7765   -101.8182      0.0000 
  -9   3  18     95.6686      3.2712    -91.8798      0.0000 
  -7   3  18     88.0838      4.0101     87.9303      0.0000 
  -5   3  18    103.6390      3.6368    106.6689      0.0000 
  -3   3  18     45.5522     18.8505    -48.0474      0.0000 
  -1   3  18    135.2634      4.7043   -137.9251      0.0000 
   1   3  18      0.0000     24.1257      6.6484      0.0000 
   3   3  18    109.5653      3.8150    114.1194      0.0000 
   5   3  18     37.2588     23.3093     32.6690      0.0000 
   7   3  18     86.8543      3.3720    -88.3469      0.0000 
   9   3  18     77.1945      3.7842    -69.7706      0.0000 
  11   3  18     73.2094      4.1861     68.3155      0.0000 
  13   3  18     94.7527      3.5683     88.1555      0.0000 
  15   3  18      0.0000     28.3071    -21.6303      0.0000 
 -20   4  18     54.6538      5.8670     51.5022      0.0000 
 -18   4  18     38.1557     27.2115     41.4979      0.0000 
 -16   4  18     12.2819     27.1736    -36.0949      0.0000 
 -14   4  18     58.7952      5.3806    -54.0049      0.0000 
 -12   4  18      0.0000     26.4452     10.1103      0.0000 
 -10   4  18     67.4852      4.7340     62.3106      0.0000 
  -8   4  18     22.3523     26.0946      5.5601      0.0000 
  -6   4  18     70.8529      4.0923    -59.7153      0.0000 
  -4   4  18     13.2713     25.5009    -21.5750      0.0000 
  -2   4  18     61.2509      4.5213     61.5519      0.0000 
   0   4  18     45.7771      5.8786     50.1051      0.0000 
   2   4  18     38.0360      7.1435    -38.9502      0.0000 
   4   4  18     43.6664      6.3496    -44.2605      0.0000 
   6   4  18      0.0000     13.8944     11.1457      0.0000 
   8   4  18     44.6866     21.3865     39.1557      0.0000 
  10   4  18      0.0000     26.6286     -6.6126      0.0000 
  12   4  18     48.0662     22.5781    -47.5738      0.0000 
  14   4  18      0.0000     27.7247    -16.4688      0.0000 
 -15   5  18    122.8710      3.7354   -119.4636      0.0000 
 -13   5  18     37.8347     27.9609    -40.5015      0.0000 
 -11   5  18     94.2414      3.8712     91.0830      0.0000 
  -9   5  18     85.4655      4.0965     84.3025      0.0000 
  -7   5  18     72.3482      4.5091    -68.4614      0.0000 
  -5   5  18    103.6421      3.5337   -102.3702      0.0000 
  -3   5  18      0.0000     27.5219     37.9459      0.0000 
  -1   5  18    121.0809      4.0341    122.5558      0.0000 
   1   5  18      0.0000     26.0359     -0.1664      0.0000 
   3   5  18    103.7726      3.4396   -103.1099      0.0000 
   5   5  18     24.7059     12.0177    -32.3495      0.0000 
   7   5  18     77.9745      4.1870     77.3590      0.0000 
   9   5  18     36.6712     28.2878     62.1112      0.0000 
  -8   6  18      0.0000     28.8442      1.0598      0.0000 
  -6   6  18      0.0000     28.3800    -14.9434      0.0000 
  -4   6  18      0.0000     27.3122     -1.8058      0.0000 
  -2   6  18      0.0000     27.8996     11.3875      0.0000 
   0   6  18      0.0000     28.1684      3.7100      0.0000 
   2   6  18     22.8671     27.4116     -7.9276      0.0000 
 -23   1  19    120.1909      3.5316    123.8815      0.0000 
 -21   1  19     64.3414      4.7308    -66.0256      0.0000 
 -19   1  19    171.3234      5.2543   -168.8069      0.0000 
 -17   1  19     33.2440     26.6362     44.3968      0.0000 
 -15   1  19    203.7226      5.9003    195.6138      0.0000 
 -13   1  19     16.4116     25.7121      5.6998      0.0000 
 -11   1  19    160.9495      5.8083   -159.6393      0.0000 
  -9   1  19     84.7027      3.2612    -81.3065      0.0000 
  -7   1  19    149.9721      4.2548    149.4303      0.0000 
  -5   1  19    137.5157      4.4976    144.6642      0.0000 
  -3   1  19     75.7075      3.3549    -77.3346      0.0000 
  -1   1  19    182.5641      5.2361   -187.2417      0.0000 
   1   1  19     30.8686      7.6341     31.0038      0.0000 
   3   1  19    186.2375      6.2713    196.3804      0.0000 
   5   1  19     17.0125     24.3441     18.7224      0.0000 
   7   1  19    117.0978      3.4842   -116.6029      0.0000 
   9   1  19     48.5872      5.7042    -42.6038      0.0000 
  11   1  19    139.8213      4.3496    133.3206      0.0000 
  13   1  19    138.6069      3.3836    128.4805      0.0000 
  15   1  19     26.2817     28.0693    -47.6476      0.0000 
  17   1  19    116.6364      4.2738   -104.7101      0.0000 
 -22   2  19     39.1105     26.1888     21.1147      0.0000 
 -20   2  19     89.8504      3.6052    -85.1129      0.0000 
 -18   2  19     48.2296     20.0251    -39.6373      0.0000 
 -16   2  19     79.8847      3.9216     81.2277      0.0000 
 -14   2  19     51.5623      5.7893     57.7347      0.0000 
 -12   2  19     46.1372     21.6442    -53.8875      0.0000 
 -10   2  19     93.6124      3.4954    -92.7013      0.0000 
  -8   2  19     31.6915     24.6120     12.3761      0.0000 
  -6   2  19     83.8700      3.3524     85.4508      0.0000 
  -4   2  19      0.0000     24.4200     21.2991      0.0000 
  -2   2  19     86.4650      3.5713    -92.4569      0.0000 
   0   2  19     43.5149     19.6415    -56.5752      0.0000 
   2   2  19     78.1454      3.4575     82.4413      0.0000 
   4   2  19     57.6744      4.7116     63.4808      0.0000 
   6   2  19     40.0641     22.0712    -43.2334      0.0000 
   8   2  19     77.3672      3.8465    -77.6682      0.0000 
  10   2  19     15.8729     25.4884     14.5321      0.0000 
  12   2  19     85.7626      3.7630     75.8581      0.0000 
  14   2  19     35.7916     27.0806     12.7675      0.0000 
  16   2  19     47.4344     24.9293    -61.8672      0.0000 
 -21   3  19     44.5324     24.0521     32.1267      0.0000 
 -19   3  19     98.3735      3.5183    100.9386      0.0000 
 -17   3  19     26.7118     26.3862    -15.7785      0.0000 
 -15   3  19    116.7734      3.3677   -114.7633      0.0000 
 -13   3  19     13.3929     14.4549    -15.8394      0.0000 
 -11   3  19     97.6188      3.3395     93.0299      0.0000 
  -9   3  19     45.0792     22.3686     51.4509      0.0000 
  -7   3  19     86.0441      3.4913    -87.4981      0.0000 
  -5   3  19     91.9056      3.1771    -92.9447      0.0000 
  -3   3  19     42.4257     21.2190     37.8156      0.0000 
  -1   3  19    106.7365      3.0931    105.7708      0.0000 
   1   3  19      0.0000     25.3134    -16.2963      0.0000 
   3   3  19    108.8133      3.1659   -111.7326      0.0000 
   5   3  19      0.0000     25.4575    -17.6411      0.0000 
   7   3  19     45.0016     22.1127     59.0132      0.0000 
   9   3  19     41.5795     22.7667     21.9135      0.0000 
  11   3  19     80.9994      3.9626    -78.0264      0.0000 
  13   3  19     81.5382      4.0772    -73.5730      0.0000 
 -18   4  19     58.4453      5.7813     56.6636      0.0000 
 -16   4  19    100.5603      3.6829   -103.7538      0.0000 
 -14   4  19     87.5789      3.9314    -83.5266      0.0000 
 -12   4  19     70.9707      4.7582     70.7808      0.0000 
 -10   4  19    128.5781      4.0679    125.1417      0.0000 
  -8   4  19      0.0000     27.0368    -17.0985      0.0000 
  -6   4  19    115.8368      3.2039   -114.2165      0.0000 
  -4   4  19     22.1368     25.5179    -23.0580      0.0000 
  -2   4  19    109.5103      3.8513    116.1272      0.0000 
   0   4  19     66.7272      4.3834     67.7337      0.0000 
   2   4  19     97.2933      3.2759   -100.7585      0.0000 
   4   4  19     72.5100      4.1665    -76.8968      0.0000 
   6   4  19     53.1801      5.4889     52.8688      0.0000 
   8   4  19     92.8872      3.5678     91.7733      0.0000 
  10   4  19      0.0000     27.2003    -16.4114      0.0000 
 -13   5  19      3.3155     29.0187     -0.5513      0.0000 
 -11   5  19      9.2908     28.3121    -12.5292      0.0000 
  -9   5  19      0.0000     28.4112      3.7309      0.0000 
  -7   5  19     11.3442     27.1138     21.5360      0.0000 
  -5   5  19     32.5024     26.5464     14.4548      0.0000 
  -3   5  19     16.1346     26.5381     -4.0712      0.0000 
  -1   5  19     34.2876     26.2106     -8.3781      0.0000 
   1   5  19     39.9561     23.7230     12.4537      0.0000 
   3   5  19      0.0000     27.0919     16.7420      0.0000 
   5   5  19      0.0000     26.6922      2.9160      0.0000 
 -22   0  20     31.6529     27.6428     14.4861      0.0000 
 -20   0  20    203.2766      5.8263   -194.8979      0.0000 
 -18   0  20     65.3773      4.7548    -62.4588      0.0000 
 -16   0  20    143.3821      5.3407    141.6567      0.0000 
 -14   0  20     84.4724      3.7230     88.7772      0.0000 
 -12   0  20    151.6879      4.1950   -147.6297      0.0000 
 -10   0  20    187.6258      5.9009   -181.7602      0.0000 
  -8   0  20     63.2510      4.2397     67.5247      0.0000 
  -6   0  20    158.0640      5.2136    168.8453      0.0000 
  -4   0  20      0.0000     24.0243    -12.8385      0.0000 
  -2   0  20    165.3366      5.2041   -174.0171      0.0000 
   0   0  20     84.2395      3.1690    -88.4928      0.0000 
   2   0  20    158.6451      4.9423    164.3368      0.0000 
   4   0  20     97.7433      3.1515     96.4037      0.0000 
   6   0  20    116.1798      4.1553   -119.4888      0.0000 
   8   0  20    124.7494      3.6710   -114.3105      0.0000 
  10   0  20     59.1154      5.0012     58.8080      0.0000 
  12   0  20    147.1597      5.0691    139.8200      0.0000 
  14   0  20     17.3316     27.3970    -18.9304      0.0000 
 -21   1  20     29.9515     27.3523    -22.8286      0.0000 
 -19   1  20     28.1352     27.3589    -44.6235      0.0000 
 -17   1  20      0.0000     27.2585     14.3692      0.0000 
 -15   1  20     46.5994      6.7038     50.1576      0.0000 
 -13   1  20     42.2434     22.0038      5.6966      0.0000 
 -11   1  20     46.6962     20.6404    -56.1386      0.0000 
  -9   1  20     40.4943     21.6798    -26.6337      0.0000 
  -7   1  20     42.8073     20.1848     37.6188      0.0000 
  -5   1  20     28.2432     24.1316     39.3045      0.0000 
  -3   1  20     42.9377     20.0794    -29.9508      0.0000 
  -1   1  20     44.8269      5.8588    -47.0661      0.0000 
   1   1  20      0.0000     24.5243      7.3371      0.0000 
   3   1  20     57.7437      4.7116     62.0462      0.0000 
   5   1  20      3.0386     24.6837      0.2879      0.0000 
   7   1  20     44.6795     20.6990    -42.9010      0.0000 
   9   1  20     30.0045     25.4181    -12.4649      0.0000 
  11   1  20     41.4232     23.7389     34.6167      0.0000 
  13   1  20      0.0000     27.0855     22.4426      0.0000 
 -20   2  20    147.6300      5.0234    146.4177      0.0000 
 -18   2  20     44.9954     23.3853     47.3220      0.0000 
 -16   2  20    108.9495      3.6002   -104.6348      0.0000 
 -14   2  20     65.8612      4.7578    -61.6518      0.0000 
 -12   2  20    114.2488      4.1963    116.3298      0.0000 
 -10   2  20    137.3713      3.9043    135.9697      0.0000 
  -8   2  20     49.1976      5.6448    -52.4380      0.0000 
  -6   2  20    121.7131      3.1468   -126.3394      0.0000 
  -4   2  20     39.2930     20.7894     15.4231      0.0000 
  -2   2  20    123.5683      4.2908    133.9144      0.0000 
   0   2  20     65.5561      4.0293     63.0001      0.0000 
   2   2  20    118.5952      3.6737   -125.0702      0.0000 
   4   2  20     65.5546      4.2681    -71.1477      0.0000 
   6   2  20     89.8800      3.3410     92.6423      0.0000 
   8   2  20     91.1614      3.4507     88.3360      0.0000 
  10   2  20     48.7722     20.5329    -46.7212      0.0000 
  12   2  20    114.2000      3.1012   -107.4754      0.0000 
 -17   3  20     51.1325     21.8227    -50.0357      0.0000 
 -15   3  20    101.6913      3.5986   -104.3621      0.0000 
 -13   3  20      0.0000     27.9841     13.1771      0.0000 
 -11   3  20    129.1021      3.9598    123.2461      0.0000 
  -9   3  20     12.2758     26.6761     31.3349      0.0000 
  -7   3  20     90.9415      3.4623    -93.0266      0.0000 
  -5   3  20     56.2252      5.0477    -60.8897      0.0000 
  -3   3  20     74.8090      3.9243     81.8642      0.0000 
  -1   3  20     81.3704      3.6592     84.8859      0.0000 
   1   3  20      0.0000     26.2407    -36.7150      0.0000 
   3   3  20    122.5270      3.6529   -123.6522      0.0000 
   5   3  20     37.3383     24.5889     16.0152      0.0000 
   7   3  20     90.4917      3.5504     90.0547      0.0000 
   9   3  20     25.5140     26.3716     15.9617      0.0000 
  11   3  20     82.3194      4.0709    -77.8492      0.0000 
 -14   4  20     18.6438     15.4766     18.8496      0.0000 
 -12   4  20     18.5872     29.0917    -51.6247      0.0000 
 -10   4  20     55.0698      5.9769    -53.5522      0.0000 
  -8   4  20      0.0000     27.2859     15.6747      0.0000 
  -6   4  20     53.4011      5.5802     43.2168      0.0000 
  -4   4  20      0.0000     26.4427    -10.2024      0.0000 
  -2   4  20     41.3308     24.9905    -49.0612      0.0000 
   0   4  20     46.8417     20.8150    -20.9439      0.0000 
   2   4  20     34.6224      8.4272     38.8013      0.0000 
   4   4  20     37.6506     25.3290     22.8000      0.0000 
   6   4  20     10.9072     26.5338    -30.0345      0.0000 
  -5   5  20     49.5012     22.1234     54.4063      0.0000 
  -3   5  20     66.7523      4.9346    -69.3689      0.0000 
  -1   5  20     49.6313     23.6050    -74.5808      0.0000 
 -19   1  21    132.2524      4.3138    126.1036      0.0000 
 -17   1  21     84.0314      4.1119    -82.8587      0.0000 
 -15   1  21    111.4731      4.0220   -112.6159      0.0000 
 -13   1  21     69.2135      4.3961     66.2767      0.0000 
 -11   1  21    203.9620      5.6353    202.0027      0.0000 
  -9   1  21      0.0000     25.7634     23.6207      0.0000 
  -7   1  21    133.4993      4.8538   -135.9665      0.0000 
  -5   1  21     63.1747      4.3301    -69.0480      0.0000 
  -3   1  21    134.1966      4.2451    144.6307      0.0000 
  -1   1  21     87.1292      3.2878     88.2574      0.0000 
   1   1  21     69.8243      3.9581    -72.1908      0.0000 
   3   1  21    137.3779      4.6249   -143.8657      0.0000 
   5   1  21     61.6845      4.6650     63.8781      0.0000 
   7   1  21    142.2821      4.1714    139.5384      0.0000 
   9   1  21     34.2237     26.1375     19.8387      0.0000 
  11   1  21    114.6229      4.0379   -112.3445      0.0000 
 -18   2  21     22.7083     27.7759      4.6749      0.0000 
 -16   2  21     75.2821      4.6722    -76.7570      0.0000 
 -14   2  21     48.9311     20.5044    -33.7527      0.0000 
 -12   2  21     67.6393      4.7280     69.6640      0.0000 
 -10   2  21     65.4008      4.7984     65.0953      0.0000 
  -8   2  21     33.3747     26.4108    -51.2081      0.0000 
  -6   2  21     79.9873      3.7026    -81.7464      0.0000 
  -4   2  21      0.0000     26.2684     31.7453      0.0000 
  -2   2  21     72.6690      4.0500     77.2885      0.0000 
   0   2  21      8.7379     25.1740     12.5742      0.0000 
   2   2  21     85.3913      3.5197    -87.0725      0.0000 
   4   2  21     29.0555     25.9685    -27.8308      0.0000 
   6   2  21     69.2802      4.3708     68.2477      0.0000 
   8   2  21      0.0000     26.6122     39.8547      0.0000 
  10   2  21     27.3325     27.4061    -36.4814      0.0000 
 -15   3  21     62.3769      5.7328     63.6434      0.0000 
 -13   3  21     52.4491     20.8466    -42.1776      0.0000 
 -11   3  21    110.5332      4.1640   -116.9224      0.0000 
  -9   3  21      0.0000     27.5381    -22.5757      0.0000 
  -7   3  21     70.0850      4.4112     71.1088      0.0000 
  -5   3  21     10.6631     26.3362     38.8980      0.0000 
  -3   3  21     69.6588      4.3112    -75.4897      0.0000 
  -1   3  21     28.5218     26.2013    -54.3761      0.0000 
   1   3  21     43.4706     21.5892     32.9875      0.0000 
   3   3  21     73.8832      4.1121     77.6417      0.0000 
   5   3  21     39.8670     25.5274    -31.9855      0.0000 
   7   3  21     86.1438      3.7542    -81.1571      0.0000 
 -10   4  21     78.4819      4.5409    -78.9091      0.0000 
  -8   4  21     61.9282      5.3825     64.5925      0.0000 
  -6   4  21     92.5331      3.7456     97.9064      0.0000 
  -4   4  21     39.2095     26.9887    -35.7190      0.0000 
  -2   4  21     88.4369      3.7283    -92.5490      0.0000 
   0   4  21      0.0000     26.2903    -17.3477      0.0000 
   2   4  21     94.4842      3.6306    100.5586      0.0000 
 -16   0  22    169.3542      4.9910   -166.2010      0.0000 
 -14   0  22      0.0000     28.0558    -39.7010      0.0000 
 -12   0  22    151.6491      5.0106    156.1316      0.0000 
 -10   0  22     65.8721      4.7297     75.9735      0.0000 
  -8   0  22    126.2985      3.5793   -129.8743      0.0000 
  -6   0  22    125.0373      4.0850   -131.9862      0.0000 
  -4   0  22     77.0932      3.7551     82.1368      0.0000 
  -2   0  22    123.5992      3.6614    131.0389      0.0000 
   0   0  22     11.2659     25.4464     -4.6696      0.0000 
   2   0  22    132.3085      4.6274   -144.1391      0.0000 
   4   0  22      0.0000     25.2727    -12.9730      0.0000 
   6   0  22    136.4999      3.6292    133.4807      0.0000 
   8   0  22     47.7977     21.6465     47.4146      0.0000 
 -15   1  22      0.0000     28.3948    -37.8633      0.0000 
 -13   1  22      0.0000     27.7016     17.0433      0.0000 
 -11   1  22     49.4771      6.2344     53.9526      0.0000 
  -9   1  22      0.0000     25.7511     -4.8934      0.0000 
  -7   1  22     42.3871     23.5944    -44.4295      0.0000 
  -5   1  22     29.8718     24.8861    -15.8129      0.0000 
  -3   1  22     44.2648     21.5643     42.0295      0.0000 
  -1   1  22     37.0893     24.1398     22.8365      0.0000 
   1   1  22     23.4417     26.1505    -29.0212      0.0000 
   3   1  22     35.3969     26.2147    -35.4401      0.0000 
   5   1  22     30.3482     26.0965     21.3691      0.0000 
   7   1  22     47.9945     20.0228     30.0847      0.0000 
 -14   2  22     37.0170     27.1939     27.1823      0.0000 
 -12   2  22    109.3926      3.5291   -114.4624      0.0000 
 -10   2  22     40.7054     25.9663    -54.3662      0.0000 
  -8   2  22     94.0558      3.5039     99.8316      0.0000 
  -6   2  22     90.3122      3.5356     98.6251      0.0000 
  -4   2  22     54.6239      5.3674    -61.0994      0.0000 
  -2   2  22     97.3924      3.2457   -101.5688      0.0000 
   0   2  22     12.2031     25.5544      2.4424      0.0000 
   2   2  22    101.4196      3.1922    109.1776      0.0000 
   4   2  22      0.0000     26.3236     10.4309      0.0000 
   6   2  22     99.4889      3.4735   -106.6898      0.0000 
  -9   3  22     19.5435     27.5578     26.9728      0.0000 
  -7   3  22     92.4072      3.6545     92.6992      0.0000 
  -5   3  22     22.7080     26.3205     17.7155      0.0000 
  -3   3  22     88.4521      3.6408    -92.6438      0.0000 
  -1   3  22      0.0000     26.9517    -37.1786      0.0000 
   1   3  22     63.7027      4.7872     67.6109      0.0000 
  -7   1  23    129.6382      5.0456    136.4166      0.0000 
  -5   1  23      0.0000     25.6941    -14.1102      0.0000 
  -3   1  23    107.7851      3.4641   -118.8211      0.0000 
  -1   1  23     27.9703     26.0121    -31.7990      0.0000 
   1   1  23     91.2636      3.5095    101.1010      0.0000 
                                                     
